# Supplementary material for: Hierarchically structuralized hydrogels with ligament-like mechanical performance
Source: Nat Commun. 2025 Dec 13;16:11492. doi: 10.1038/s41467-025-66536-8 (PMC12749280; doi:10.1038/s41467-025-66536-8)
Supplement: Supplementary file 8 — Source data [file 41467_2025_66536_MOESM8_ESM.xlsx]

## Sheet: Fig. 2b
	PVA-NC-0wt%		PVA-NC-2wt%		PVA-NC-4wt%		PVA-NC-6wt%		PVA-NC-8wt%
Oscillation stress (Pa)	Loss modulus (Pa)	Storage modulus (Pa)	Loss modulus (Pa)	Storage modulus (Pa)	Loss modulus (Pa)	Storage modulus (Pa)	Loss modulus (Pa)	Storage modulus (Pa)	Loss modulus (Pa)	Storage modulus (Pa)
0.10077	20.4402	2.57857	167.411	245.939	322.18	640.116	837.041	1370.09	2869.47	9871.19
0.15971	20.4271	2.57884	162.222	245.204	316.837	633.569	741.356	1327.09	2845.6	9821.08
0.25311	20.4405	2.57077	162.333	245.472	319.403	631.953	737.945	1330.73	2685.22	10408.6
0.40115	20.4485	2.57313	162.394	245.282	319.126	635.031	739.961	1333.68	2825.41	10467.8
0.63578	20.4401	2.57172	162.578	244.528	318.784	636.831	737.554	1337.48	2750.1	10589
1.00761	20.4489	2.56963	163.874	241.265	320.207	636.067	738.183	1339.57	2822.81	10508.9
1.59696	20.4351	2.56711	166.236	236.519	318.017	638.781	738.64	1341.26	2797.45	10564.7
2.53089	20.4166	2.5556	174.999	220.954	320.041	635.416	738.829	1343.92	2757.24	10591.5
4.01074	20.4058	2.53425	192.779	177.009	320.172	633.033	740.346	1344.62	2775.35	10585
6.35491	20.3815	2.48413	191.376	136.91	321.067	626.777	741.824	1343.43	2802.01	10589.3
10.0667	20.3206	2.38687	182.827	112.502	321.935	614.524	743.224	1336.33	2811.78	10605.5
15.94	20.2301	2.2141	172.017	96.3485	334.742	570.047	746.041	1323.77	2818.48	10625.2
25.2244	20.063	1.93379	162.962	86.3454	375.335	427.284	750.163	1296.6	2820.81	10639.8
39.8895	19.7224	1.54224	154.347	76.3828	368.723	347.156	774.408	1206.06	2840.16	10630.9
63.0579	19.188	1.12154	145.836	65.8918	351.764	300.208	815.812	1036.69	2896.51	10562.2
99.7052	18.6078	0.78017	137.496	55.629	330.237	260.059	805.417	924.256	3050.65	10357.4
157.697	18.0266	0.52052	129.946	47.0815	304.65	216.717	772.359	832.114	3310.81	9895.31
249.479	17.3924	0.33266	124.194	41.2751	275.543	169.205	733.085	740.13	3746.82	8891.69
394.721	16.6529	0.20081	120.487	36.351	251.402	129.908	690.68	634.412	3948.15	7496.09
624.465	15.7673	0.11118	114.399	28.1703	235.755	106.099	644.118	501.035	3810.31	6413.88
987.571	14.708	0.04953	98.8086	15.7016	220.977	83.7688	592.406	359.552	3562.65	5414.02
1560.56	13.4583	0.00252	74.1105	5.9482	192.175	50.1154	540.566	259.586	3207.26	4301.88
2461.09	11.8969	-0.04479	60.0424	2.99606	168.168	32.3941	508.554	214.481	2925.87	3539.72

## Sheet: Fig. 2c
	PVA-NC-0wt%		PVA-NC-2wt%		PVA-NC-4wt%		PVA-NC-6wt%		PVA-NC-8wt%
Shear rate (s-1)	Average Viscosity (Pa)	Std	Average Viscosity (Pa)	Std	Average Viscosity (Pa)	Std	Average Viscosity (Pa)	Std	Average Viscosity (Pa)	Std
0.00998	8.44888	0.86383	270.055	48.8193	663.066	62.5521	13109.9	3799.26	41379.1	15122.1
0.01584	11.4152	1.59358	231.378	37.4843	604.438	42.6598	10159.8	2426.14	31908.6	10831.9
0.02511	12.6319	1.27396	203.965	30.3499	538.991	26.38	8008.75	1644.82	24662.1	8666.85
0.0398	13.473	0.75753	183.918	22.5568	483.594	18.78	6516.39	1356.7	19501.9	7330.52
0.06308	14.8208	0.62082	172.456	21.3654	449.012	22.3481	5606.29	1561.42	15063.1	6324.97
0.09998	18.2798	2.15104	164.84	21.1143	424.909	31.5433	4271.54	1075.21	11210.1	4921.76
0.15848	26.4429	6.45774	155.102	18.2994	397.619	32.6287	3031.16	381.783	8240.19	3127.62
0.25119	23.3614	1.91736	141.91	14.4598	325.594	10.2453	2286.12	192.749	5857.86	1296.81
0.39812	14.3021	1.63542	122.445	8.79728	234.249	41.8225	1702.86	96.4356	4185.32	418.946
0.63096	8.25644	1.08969	97.0616	3.25537	170.082	25.7274	1250.68	86.399	2946.43	141.718
1.00001	5.73173	1.32598	74.0791	2.6523	128.525	14.7319	877.482	83.1854	2029.28	70.7663
1.58489	4.71203	1.23207	59.6147	2.18183	101.345	11.9992	605.497	88.4984	1372.38	47.2898
2.5119	4.13263	0.96609	47.8487	1.08952	80.2874	9.09891	391.388	74.5502	897.854	38.9999
3.98107	3.74627	0.7592	40.2309	0.82404	64.8982	6.57786	246.283	60.2288	542.18	61.5523
6.30957	3.61213	0.67469	34.9684	1.47295	53.3505	4.58481	151.215	46.8723	319.333	56.1594
9.99999	3.45849	0.61353	30.1052	1.22034	44.7135	3.65199	98.2411	27.4585	191.535	47.4304
15.8489	3.32035	0.55371	26.4248	1.453	38.1461	2.73445	66.6898	12.6889	111.406	24.9749
25.1189	3.19112	0.51597	22.9856	1.20329	33.1859	2.22781	40.0131	8.46653	64.9805	8.40677
39.8107	3.08351	0.50225	20.2356	0.87633	29.0702	1.75787	25.3286	7.21592	42.0229	0.57219
63.0957	3.00051	0.50546	18.0267	0.59533	24.8569	1.06596	16.4411	5.27925	27.3741	3.37758
100	2.92537	0.50614	15.8015	0.47083	20.3907	0.37809	11.326	4.15332	15.4895	1.51096

## Sheet: Fig. 2d
	At Shear rate = 1s-1
Nanoclay concentration (wt%)	Average viscosity (Pa)	Std
0	5.73173	1.32598
2	74.0791	2.6523
4	128.525	14.7319
6	877.482	83.1854
8	2029.28	70.7663

## Sheet: Fig. 2e
With 1.5 M Na2SO4
0-cycle			1-cycle			3-cycle			5-cycle			7-cycle
Strain (mm/mm)	Stress (Mpa)		Strain (mm/mm)	Stress (Mpa)		Strain (mm/mm)	Stress (Mpa)		Strain (mm/mm)	Stress (Mpa)		Strain (mm/mm)	Stress (Mpa)
0	0.01699		0	0.02293		0	-0.00643		0	0.00932		0	-0.00159
0.00144	0.06396		0.00213	0.19045		0.0019	0.36		0.00214	0.38181		0.00183	0.33758
0.00498	0.15291		0.00743	0.48742		0.00655	0.61734		0.00712	0.63898		0.00627	0.59809
0.00772	0.22187		0.01145	0.6836		0.01004	0.85901		0.01103	0.84428		0.00962	0.8172
0.0105	0.27284		0.01562	0.85589		0.01366	1.02917		0.01499	1.01167		0.01309	0.98949
0.01325	0.32381		0.01971	1.0043		0.01731	1.17682		0.01893	1.19407		0.01659	1.14682
0.01604	0.37578		0.02385	1.15303		0.02094	1.31062		0.02292	1.31627		0.02007	1.27659
0.01883	0.40676		0.02801	1.27054		0.02454	1.43818		0.0269	1.45692		0.02352	1.40939
0.0216	0.45173		0.03216	1.4008		0.02817	1.53923		0.03084	1.56716		0.02699	1.52803
0.02436	0.49371		0.03626	1.51115		0.03181	1.62722		0.03481	1.65127		0.03049	1.63631
0.02716	0.52069		0.04038	1.61417		0.0354	1.70738		0.0388	1.76111		0.03393	1.75048
0.02994	0.56466		0.04455	1.73201		0.03902	1.78271		0.04276	1.83467		0.0374	1.83312
0.0327	0.59564		0.04865	1.81338		0.04267	1.85503		0.04671	1.92932		0.04089	1.9336
0.03548	0.62563		0.05277	1.91146		0.0463	1.93117		0.05069	2.00633		0.04437	2.02213
0.03826	0.65361		0.05695	2.01656		0.04989	1.97215		0.05468	2.07847		0.04782	2.08806
0.04105	0.67959		0.06109	2.08583		0.05353	2.03483		0.05861	2.17089		0.0513	2.17516
0.04381	0.71158		0.06519	2.17818		0.05717	2.10093		0.06259	2.25134		0.05479	2.24634
0.04661	0.73956		0.06931	2.27436		0.06078	2.15276		0.06658	2.29674		0.05825	2.30971
0.04939	0.76055		0.07349	2.34236		0.06438	2.20177		0.07054	2.36483		0.0617	2.3715
0.05215	0.78953		0.07757	2.42946		0.06803	2.24456		0.07449	2.41185		0.0652	2.42277
0.05493	0.81152		0.08171	2.49618		0.07166	2.2968		0.07847	2.49048		0.06867	2.48105
0.05772	0.8395		0.0859	2.58312		0.07526	2.3434		0.08245	2.54033		0.07213	2.53806
0.06049	0.86249		0.09003	2.65701		0.07889	2.37052		0.08639	2.60336		0.0756	2.57962
0.06325	0.88547		0.09413	2.72022		0.08253	2.42938		0.09037	2.6672		0.07909	2.63917
0.06606	0.91346		0.09825	2.80796		0.08615	2.46374		0.09436	2.70935		0.08256	2.66688
0.06883	0.93244		0.10242	2.86927		0.08974	2.50552		0.09833	2.74907		0.08601	2.70908
0.07158	0.94544		0.10651	2.92787		0.09339	2.52903		0.10227	2.81696		0.0895	2.74124
0.07437	0.97442		0.11064	2.99968		0.09702	2.55856		0.10625	2.85223		0.09298	2.77707
0.07717	0.99341		0.11483	3.05685		0.10062	2.56197		0.11023	2.9035		0.09643	2.81704
0.07993	1.0124		0.11896	3.11354		0.10425	2.58126		0.11417	2.95214		0.09991	2.84889
0.08269	1.03838		0.12306	3.16783		0.10789	2.59994		0.11814	3.00908		0.1034	2.88933
0.0855	1.05437		0.1272	3.2215		0.11151	2.60737		0.12213	3.05387		0.10686	2.91513
0.08827	1.07336		0.13136	3.28503		0.11511	2.62505		0.12612	3.08083		0.11031	2.93328
0.09103	1.08935		0.13544	3.32389		0.11876	2.62827		0.13005	3.12318		0.11381	2.9707
0.09381	1.11533		0.13957	3.37277		0.12239	2.65197		0.13402	3.16088		0.11729	2.99061
0.09662	1.13732		0.14377	3.42818		0.12598	2.67588		0.13801	3.19938		0.12073	3.01561
0.09938	1.14632		0.1479	3.46465		0.12961	2.68693		0.14195	3.24518		0.12421	3.0508
0.10214	1.1683		0.152	3.51242		0.13327	2.70159		0.14591	3.28328		0.12771	3.08376
0.10494	1.18229		0.15615	3.55812		0.13687	2.71184		0.14991	3.31814		0.13116	3.11003
0.10772	1.20528		0.1603	3.60414		0.14047	2.72469		0.15389	3.33678		0.13461	3.12468
0.11047	1.22027		0.16438	3.63631		0.14413	2.74418		0.15783	3.36171		0.13812	3.14697
0.11326	1.23726		0.16851	3.67611		0.14776	2.76909		0.16181	3.40204		0.1416	3.18742
0.11606	1.25525		0.17269	3.72325		0.15134	2.78556		0.1658	3.4219		0.14503	3.20669
0.11882	1.26924		0.17682	3.75191		0.15497	2.78998		0.16972	3.4598		0.14851	3.23169
0.12158	1.28523		0.18094	3.79236		0.15862	2.8165		0.17367	3.51208		0.15202	3.25685
0.12439	1.30122		0.18509	3.83758		0.16222	2.82193		0.1777	3.53742		0.15546	3.27532
0.12716	1.32121		0.18922	3.8578		0.16583	2.83719		0.18166	3.56498		0.15892	3.30287
0.12991	1.3342		0.19331	3.89522		0.16949	2.85708		0.1856	3.57734		0.16243	3.31242
0.13271	1.35119		0.19744	3.92675		0.17311	2.87074		0.18959	3.61808		0.1659	3.33169
0.1355	1.36019		0.20162	3.96752		0.1767	2.88902		0.19358	3.64037		0.16934	3.35939
0.13826	1.37618		0.20575	4.00191		0.18034	2.90268		0.19749	3.67097		0.17283	3.37946
0.14103	1.39217		0.20988	4.03535		0.18399	2.91936		0.20145	3.70218		0.17633	3.40525
0.14384	1.40616		0.21402	4.06704		0.18758	2.9292		0.20548	3.72407		0.17976	3.42532
0.14661	1.42515		0.21817	4.09029		0.19119	2.93804		0.20943	3.75021		0.18323	3.43869
0.14936	1.42915		0.22226	4.11306		0.19485	2.96436		0.21338	3.77149		0.18673	3.46322
0.15215	1.45013		0.22638	4.14809		0.19847	2.98143		0.21737	3.79702		0.1902	3.46879
0.15494	1.46213		0.23055	4.1785		0.20206	2.9967		0.22135	3.81952		0.19364	3.49427
0.15771	1.47112		0.23469	4.20064		0.20571	3.0184		0.22528	3.85397		0.19714	3.52086
0.16047	1.48811		0.23881	4.23408		0.20935	3.01679		0.22924	3.87951		0.20063	3.52643
0.16328	1.5041		0.24295	4.26688		0.21293	3.03266		0.23326	3.90099		0.20406	3.55828
0.16605	1.5101		0.24711	4.28965		0.21656	3.04873		0.2372	3.91477		0.20754	3.56401
0.16881	1.52909		0.2512	4.31003		0.22021	3.07184		0.24116	3.93605		0.21103	3.58248
0.17159	1.53908		0.25531	4.33248		0.22383	3.0869		0.24515	3.95935		0.21451	3.59283
0.17438	1.55307		0.25949	4.36624		0.22743	3.09052		0.24913	3.98043		0.21795	3.60016
0.17715	1.56407		0.26362	4.39124		0.23107	3.11282		0.25305	3.99725		0.22144	3.63105
0.17992	1.57506		0.26774	4.41226		0.23472	3.12346		0.25703	4.02785		0.22494	3.63901
0.18272	1.58805		0.27188	4.44076		0.23831	3.14114		0.26103	4.04082		0.22838	3.6543
0.1855	1.59705		0.27605	4.4664		0.24192	3.14697		0.26497	4.07122		0.23184	3.67468
0.18825	1.61504		0.28014	4.47787		0.24557	3.16525		0.26894	4.07791		0.23534	3.6707
0.19104	1.62403		0.28425	4.51003		0.24919	3.18534		0.27293	4.09959		0.23881	3.69904
0.19383	1.63902		0.28843	4.53631		0.25279	3.20081		0.27691	4.11925		0.24226	3.71051
0.19659	1.64402		0.29255	4.56306		0.25643	3.21547		0.28083	4.13607		0.24575	3.72946
0.19936	1.65201		0.29668	4.57898		0.26007	3.23938		0.28481	4.17559		0.24923	3.76592
0.20217	1.66501		0.30081	4.61003		0.26368	3.24882		0.28881	4.18816		0.25269	3.78121
0.20494	1.678		0.30498	4.63057		0.26728	3.24983		0.29276	4.22018		0.25615	3.8078
0.20769	1.68499		0.30906	4.65271		0.27093	3.26931		0.29672	4.23173		0.25965	3.81369
0.21049	1.70198		0.31318	4.67261		0.27455	3.29101		0.30071	4.24085		0.26311	3.82293
0.21328	1.70598		0.31737	4.69682		0.27816	3.29221		0.30467	4.26395		0.26657	3.84952
0.21604	1.71698		0.32149	4.70589		0.28179	3.31652		0.30861	4.2903		0.27005	3.86863
0.2188	1.72897		0.32561	4.73137		0.28543	3.32637		0.31258	4.30306		0.27354	3.88519
0.22161	1.73896		0.32976	4.75414		0.28904	3.34445		0.31657	4.33103		0.277	3.89889
0.22438	1.74496		0.33391	4.77038		0.29265	3.35991		0.32054	4.3519		0.28045	3.91099
0.22714	1.75595		0.338	4.79108		0.2963	3.36614		0.3245	4.35839		0.28396	3.93758
0.22993	1.76595		0.34212	4.8164		0.29992	3.38985		0.32848	4.37339		0.28743	3.94236
0.23272	1.77594		0.34631	4.84299		0.30352	3.4015		0.33246	4.38919		0.29087	3.96099
0.23548	1.78793		0.35042	4.86242		0.318	3.46779		0.3364	4.40723		0.30475	4.01752
0.23825	1.79593		0.35454	4.89045		0.32167	3.4684		0.34036	4.42344		0.30826	4.02914
0.24105	1.80292		0.3587	4.91099		0.32529	3.49351		0.34435	4.45121		0.31174	4.0508
0.24382	1.81392		0.36285	4.92994		0.32888	3.51902		0.34832	4.47654		0.31517	4.06035
0.24658	1.81891		0.36692	4.94825		0.33251	3.52485		0.35227	4.48485		0.31865	4.08392
0.24938	1.83191		0.37106	4.96529		0.33616	3.54755		0.35627	4.49579		0.32216	4.0965
0.25216	1.8369		0.37523	4.99347		0.33976	3.56221		0.36025	4.51525		0.32907	4.13694
0.25493	1.8479		0.37934	5.02182		0.34337	3.56402		0.36417	4.53632		0.33257	4.1422
0.2577	1.8519		0.38348	5.03646		0.35064	3.60902		0.36812	4.55294		0.33948	4.15621
0.2605	1.86489		0.38765	5.06385		0.35789	3.64116		0.37214	4.56186		0.34297	4.18121
0.26327	1.86489		0.39178	5.08185		0.36873	3.69078		0.37609	4.59793		0.34646	4.17643
0.26602	1.87588		0.39587	5.10159		0.376	3.70525		0.38004	4.60016		0.35687	4.19713
0.26883	1.88588		0.4	5.11895		0.39048	3.80087		0.38404	4.61536		0.36378	4.21306
0.2716	1.89587		0.40416	5.14268		0.3941	3.80007		0.38803	4.63887		0.37077	4.24873
0.27437	1.90686		0.40827	5.16927		0.40496	3.85089		0.39195	4.6567		0.37768	4.29793
0.27714	1.91386		0.41241	5.1836		0.40862	3.86375		0.3959	4.6713		0.38118	4.30064
0.27995	1.91886		0.41657	5.20828		0.42311	3.93567		0.39992	4.6942		0.38809	4.34076
0.28271	1.92785		0.42072	5.23089		0.43033	3.97404		0.40386	4.7173		0.39506	4.36274
0.28547	1.93585		0.42481	5.24124		0.43398	3.98951		0.40782	4.73979		0.40199	4.4078
0.28827	1.94984		0.42894	5.26497		0.4376	4.01402		0.41182	4.74283		0.40549	4.43137
0.29104	1.95883		0.4331	5.28615		0.4412	4.02245		0.4158	4.76006		0.40893	4.44331
0.29382	1.95883		0.4372	5.30096		0.44848	4.04978		0.41973	4.78803		0.41589	4.45939
0.29659	1.97182		0.44134	5.31433		0.45208	4.06344		0.4237	4.80424		0.41936	4.48105
0.29939	1.98482		0.44551	5.34252		0.45569	4.09016		0.4277	4.82147		0.42282	4.49188
0.30216	1.99181		0.44965	5.35844		0.45934	4.09558		0.43163	4.84984		0.42979	4.53057
0.30492	1.99781		0.45375	5.37882		0.46657	4.14158		0.43559	4.85247		0.43324	4.54889
0.30771	2.0058		0.45788	5.39618		0.47019	4.15826		0.43961	4.87943		0.43671	4.55111
0.31049	2.0118		0.46203	5.4207		0.47745	4.17493		0.44357	4.89017		0.44368	4.57054
0.31325	2.02479		0.46614	5.43742		0.48105	4.20265		0.4475	4.90699		0.44713	4.59061
0.31603	2.03379		0.47028	5.45127		0.48469	4.22757		0.45148	4.92077		0.4506	4.60287
0.31883	2.03878		0.47443	5.47373		0.48832	4.24183		0.45548	4.9382		0.45409	4.60939
0.32161	2.05477		0.47859	5.49666		0.49193	4.25589		0.45941	4.9688		0.46101	4.62293
0.32436	2.05477		0.48269	5.51242		0.49921	4.29004		0.46337	4.98704		0.4645	4.62866
0.32716	2.06377		0.48681	5.53344		0.50281	4.30009		0.46739	4.99048		0.46798	4.6371
0.32994	2.07676		0.49098	5.55175		0.50641	4.30652		0.47135	5.00994		0.47143	4.6586
0.3327	2.08076		0.49507	5.56306		0.51006	4.33524		0.47528	5.02879		0.47841	4.67914
0.33548	2.09075		0.49921	5.58917		0.51369	4.3473		0.47926	5.04378		0.48186	4.69634
0.33828	2.10075		0.50337	5.61146		0.52457	4.39652		0.48325	5.06223		0.48531	4.71003
0.34105	2.10275		0.50753	5.63439		0.52817	4.40274		0.48719	5.07641		0.48881	4.71481
0.3438	2.11374		0.51162	5.64809		0.53177	4.42424		0.49115	5.0987		0.49573	4.72898
0.34661	2.11974		0.51575	5.66704		0.53543	4.43649		0.49516	5.10884		0.49921	4.74443
0.34939	2.12873		0.51992	5.69045		0.53905	4.4598		0.49911	5.12404		0.50616	4.77404
0.35215	2.13872		0.52401	5.70748		0.54628	4.49957		0.50306	5.1366		0.50962	4.78376
0.35492	2.14472		0.52814	5.7242		0.54993	4.51002		0.50704	5.15565		0.51312	4.79268
0.35771	2.14872		0.53231	5.74252		0.55353	4.52268		0.51102	5.17065		0.51659	4.82054
0.36049	2.16171		0.53646	5.76369		0.55713	4.54698		0.51496	5.1897		0.52003	4.84697
0.36324	2.16571		0.54056	5.78519		0.5608	4.56024		0.51894	5.20409		0.52701	4.88599
0.36605	2.1777		0.54467	5.80191		0.56442	4.56988		0.52293	5.22516		0.53047	4.90398
0.36883	2.1797		0.54886	5.81736		0.57164	4.61689		0.52689	5.22699		0.53391	4.91099
0.37159	2.18969		0.55294	5.83551		0.5753	4.63136		0.53084	5.24239		0.53743	4.9172
0.37437	2.19869		0.55707	5.85494		0.57889	4.64622		0.53482	5.27542		0.54091	4.92182
0.37716	2.20269		0.56125	5.87548		0.58249	4.65546		0.5388	5.29609		0.54782	4.94411
0.37993	2.21268		0.56539	5.88806		0.58616	4.67957		0.54275	5.31595		0.55133	4.94682
0.38269	2.21968		0.56949	5.90764		0.58978	4.70006		0.54671	5.33723		0.55477	4.9543
0.3855	2.22867		0.57362	5.93264		0.59337	4.72337		0.55071	5.34311		0.55822	4.97261
0.38827	2.23367		0.57778	5.94984		0.59701	4.73562		0.55468	5.3575		0.56173	4.97038
0.39103	2.23467		0.58187	5.96768		0.60066	4.75531		0.55862	5.37695		0.56521	4.98264
0.39382	2.24066		0.58601	5.99013		0.60424	4.76093		0.56259	5.40127		0.56865	4.9957
0.39661	2.23567		0.5902	6.00701		0.60786	4.76897		0.56658	5.40188		0.57213	5.01322
0.39937	2.24266		0.59432	6.025		0.61152	4.78665		0.57052	5.44302		0.57563	5.02866
0.40213	2.24966		0.59843	6.04777		0.61514	4.80975		0.57449	5.45863		0.57907	5.04268
0.40494	2.25865		0.60256	6.06051		0.61873	4.83466		0.57849	5.46369		0.58253	5.04904
0.40772	2.26565		0.60672	6.08503		0.62602	4.87082		0.58247	5.47119		0.58604	5.07213
0.41047	2.27364		0.6108	6.0914		0.62961	4.88227		0.5864	5.48477		0.5895	5.08519
0.41326	2.28064		0.61494	6.10653		0.63322	4.88267		0.59037	5.51598		0.59295	5.1086
0.41606	2.28664		0.61912	6.14475		0.63688	4.90417		0.59436	5.53462		0.59994	5.15557
0.41882	2.29563		0.62326	6.15398		0.6405	4.92406		0.5983	5.55084		0.60337	5.16306
0.42158	2.30063		0.62736	6.16895		0.6441	4.94455		0.60226	5.58124		0.60684	5.17803
0.42439	2.30463		0.63151	6.19108		0.64773	4.95198		0.60626	5.60049		0.61034	5.17548
0.42716	2.31562		0.63565	6.20462		0.65498	4.98995		0.61024	5.59684		0.61381	5.19204
0.42992	2.32261		0.63974	6.22102		0.65859	5.00301		0.61417	5.61508		0.61726	5.19889
0.4327	2.33361		0.64387	6.23822		0.66223	5.0233		0.61816	5.63717		0.62424	5.22325
0.4355	2.3416		0.64805	6.26783		0.66586	5.0454		0.62214	5.64426		0.62769	5.23615
0.43826	2.3516		0.65219	6.28678		0.66946	5.06408		0.62607	5.66088		0.63115	5.26131
0.44103	2.35559		0.65631	6.30191		0.6731	5.07714		0.63004	5.68439		0.63464	5.27611
0.44383	2.36159		0.66045	6.32022		0.67674	5.10205		0.63405	5.72026		0.63812	5.2828
0.4466	2.36959		0.66459	6.34188		0.68395	5.11591		0.63801	5.71681		0.64157	5.29968
0.44935	2.37558		0.66868	6.35271		0.6876	5.14042		0.64195	5.72816		0.64854	5.32898
0.45215	2.38758		0.67281	6.37548		0.69122	5.15548		0.64594	5.74316		0.652	5.35398
0.45495	2.39657		0.67697	6.39618		0.69482	5.17718		0.64993	5.77457		0.65545	5.3699
0.45771	2.40057		0.68112	6.41131		0.69846	5.19908		0.65385	5.78673		0.65895	5.38217
0.46047	2.41056		0.68524	6.43025		0.7021	5.22077		0.65781	5.81267		0.66242	5.38646
0.46328	2.41456		0.68938	6.45032		0.7057	5.22901		0.66183	5.83699		0.66587	5.4008
0.46605	2.42056		0.69353	6.47707		0.70931	5.24528		0.66578	5.84226		0.66936	5.43917
0.4688	2.43555		0.69762	6.49666		0.71296	5.25914		0.66973	5.8532		0.67285	5.45573
0.47159	2.43755		0.70175	6.51369		0.71658	5.28727		0.67372	5.8678		0.6763	5.46927
0.47438	2.44654		0.70591	6.54045		0.72018	5.2931		0.6777	5.89738		0.67976	5.48631
0.47715	2.45454		0.71006	6.55494		0.72382	5.30113		0.68163	5.91846		0.68326	5.49363
0.47991	2.45753		0.71417	6.57134		0.72747	5.32644		0.68559	5.93082		0.68673	5.49729
0.48272	2.46953		0.71831	6.59745		0.73107	5.34914		0.68961	5.95129		0.69018	5.51338
0.4855	2.47752		0.72247	6.61831		0.73467	5.35135		0.69355	5.96365		0.69366	5.53822
0.48825	2.48252		0.72656	6.63073		0.73834	5.37405		0.69751	5.97318		0.69716	5.55573
0.49104	2.49151		0.73068	6.64857		0.74195	5.39495		0.7015	5.99973		0.70061	5.56799
0.49382	2.50151		0.73485	6.67962		0.74554	5.39776		0.70547	6.01857		0.70406	5.59618
0.4966	2.50551		0.73898	6.69459		0.74918	5.42247		0.7094	6.03053		0.70757	5.6035
0.49936	2.5145		0.7431	6.71815		0.75283	5.44557		0.71338	6.0589		0.71104	5.62452
0.50217	2.5195		0.74724	6.73981		0.75642	5.46405		0.71739	6.07349		0.71448	5.6449
0.50494	2.52749		0.75141	6.76083		0.76003	5.47329		0.72132	6.10126		0.71796	5.67484
0.5077	2.53149		0.75549	6.77803		0.76369	5.48635		0.72528	6.10491		0.72146	5.68328
0.51049	2.54348		0.75961	6.79204		0.76731	5.50825		0.72927	6.12173		0.72491	5.70478
0.51328	2.54748		0.76379	6.8164		0.7709	5.52954		0.73325	6.14037		0.72837	5.72006
0.51604	2.55647		0.76792	6.84172		0.77455	5.54843		0.73718	6.15557		0.73187	5.74459
0.5188	2.55947		0.77204	6.86529		0.77819	5.56249		0.74115	6.17381		0.73534	5.75701
0.52161	2.56847		0.77618	6.88822		0.78178	5.588		0.74515	6.21029		0.73878	5.77309
0.52438	2.57247		0.78034	6.90939		0.7854	5.59624		0.74911	6.2109		0.74228	5.79506
0.52714	2.58246		0.78442	6.91959		0.78906	5.60809		0.75307	6.22184		0.74577	5.81369
0.52993	2.58846		0.78855	6.94554		0.79267	5.63341		0.75705	6.23866		0.7492	5.83201
0.53273	2.59545		0.79273	6.96561		0.79627	5.64526		0.76103	6.26501		0.75268	5.85239
0.53548	2.59745		0.79685	6.97882		0.79992	5.6768		0.76497	6.2719		0.75618	5.88424
0.53824	2.60744		0.80097	7.00366		0.80355	5.69669		0.76893	6.3027		0.75964	5.89204
0.54105	2.61444		0.80513	7.01736		0.80714	5.71296		0.77292	6.32499		0.76309	5.91162
0.54383	2.62543		0.80927	7.03631		0.81077	5.73506		0.7769	6.3404		0.76659	5.9328
0.54658	2.62843		0.81335	7.0551		0.81441	5.73707		0.78084	6.36472		0.77007	5.95223
0.54938	2.63843		0.81749	7.07643		0.81802	5.75595		0.78483	6.37201		0.77351	5.97818
0.55217	2.64342		0.82166	7.09268		0.82163	5.78588		0.78881	6.39836		0.77699	5.99045
0.55493	2.65242		0.82578	7.10876		0.82528	5.79251		0.79275	6.41639		0.78048	6.01513
0.55769	2.65642		0.82991	7.12739		0.82891	5.81421		0.79671	6.43463		0.78394	6.01688
0.5605	2.66441		0.83407	7.14809		0.83251	5.83269		0.80071	6.46949		0.7874	6.02373
0.56327	2.67041		0.83821	7.16242		0.83613	5.83811		0.80467	6.47942		0.7909	6.05924
0.56602	2.6774		0.84229	7.18312		0.83978	5.8566		0.80862	6.48955		0.79437	6.07468
0.56882	2.6884		0.84643	7.21322		0.84338	5.88311		0.81262	6.51124		0.79782	6.08694
0.57161	2.69739		0.85059	7.23089		0.84699	5.89075		0.81659	6.53454		0.8013	6.10048
0.57437	2.70139		0.85471	7.25159		0.85064	5.91666		0.82052	6.54954		0.80479	6.12102
0.57715	2.70938		0.85885	7.27261		0.85427	5.93414		0.82448	6.56555		0.80824	6.14061
0.57995	2.71738		0.86301	7.29315		0.85788	5.95905		0.82849	6.58703		0.8117	6.15414
0.58271	2.72138		0.86714	7.31115		0.8615	5.9709		0.83244	6.61682		0.8152	6.16943
0.58547	2.73037		0.87123	7.31911		0.86514	5.98235		0.83639	6.61561		0.81867	6.19363
0.58827	2.73837		0.87536	7.34793		0.86874	5.99581		0.84039	6.63364		0.82213	6.2172
0.59105	2.74037		0.87952	7.36752		0.87235	6.02695		0.84438	6.6456		0.8256	6.23599
0.59382	2.75336		0.88364	7.38822		0.876	6.03619		0.84829	6.67843		0.8291	6.25876
0.59659	2.75935		0.88778	7.40478		0.87963	6.05247		0.85225	6.69627		0.83255	6.27261
0.5994	2.76435		0.89194	7.42898		0.88324	6.08963		0.85627	6.71268		0.83601	6.28296
0.60215	2.76535		0.89608	7.4578		0.88686	6.09325		0.86021	6.74105		0.8395	6.29443
0.60491	2.77734		0.90017	7.4621		0.89051	6.1047		0.86417	6.75646		0.84298	6.31385
0.60771	2.78634		0.9043	7.48057		0.89411	6.12619		0.86817	6.76173		0.84644	6.32548
0.61049	2.79133		0.90846	7.50032		0.89772	6.13262		0.87215	6.78361		0.84991	6.35318
0.61326	2.79833		0.91257	7.52006		0.90136	6.15251		0.87607	6.79881		0.8534	6.3707
0.61603	2.80233		0.9167	7.53631		0.905	6.17682		0.88005	6.81421		0.85686	6.37723
0.61883	2.81832		0.92087	7.55414		0.90859	6.20233		0.88404	6.82901		0.86031	6.38312
0.6216	2.82132		0.92502	7.57436		0.91221	6.21539		0.88798	6.85698		0.86381	6.40987
0.62436	2.83231		0.92911	7.5965		0.91587	6.23307		0.89194	6.87339		0.86729	6.42787
0.62716	2.83631		0.93324	7.61481		0.91948	6.2413		0.89595	6.89143		0.87073	6.44029
0.62993	2.8463		0.9374	7.63901		0.92307	6.25778		0.89992	6.90419		0.87421	6.45939
0.63271	2.8503		0.9415	7.65717		0.92672	6.27626		0.90385	6.92385		0.87771	6.48408
0.63547	2.8573		0.94564	7.68328		0.93036	6.31061		0.90783	6.9352		0.88117	6.51146
0.63828	2.86729		0.9498	7.70096		0.93395	6.32146		0.91182	6.95243		0.88461	6.5215
0.64105	2.87229		0.95396	7.71338		0.93758	6.33592		0.91575	6.98019		0.88811	6.53296
0.64381	2.88428		0.95805	7.73057		0.94124	6.34376		0.91972	6.99904		0.89159	6.5586
0.64661	2.89028		0.96218	7.75032		0.94483	6.36184		0.92373	7.02072		0.89504	6.58057
0.64938	2.89128		0.96634	7.77548		0.94844	6.37148		0.9277	7.04687		0.89852	6.59873
0.65215	2.89927		0.97044	7.79411		0.9521	6.38755		0.93163	7.06511		0.90202	6.62564
0.65492	2.90527		0.97457	7.82357		0.95572	6.40965		0.93562	7.07686		0.90547	6.6414
0.65772	2.91526		0.97873	7.82866		0.95931	6.43838		0.9396	7.09895		0.90892	6.65892
0.66049	2.92126		0.98289	7.8465		0.96295	6.45284		0.94354	7.12124		0.91243	6.6699
0.66325	2.92725		0.98698	7.85621		0.9666	6.4651		0.94751	7.14962		0.9159	6.70541
0.66606	2.93825		0.99111	7.87436		0.97019	6.46811		0.95151	7.16461		0.91934	6.72468
0.66883	2.94624		0.99528	7.89076		0.97379	6.4882		0.95547	7.18873		0.92282	6.75159
0.67159	2.95024		0.99938	7.9035		0.97746	6.50628		0.95941	7.21872		0.92633	6.77006
0.67436	2.95923		1.0035	7.91051		0.98108	6.52878		0.96339	7.25702		0.92977	6.79076
0.67716	2.96523		1.00768	7.92452		0.98467	6.54807		0.96737	7.26169		0.93322	6.80414
0.67994	2.97223		1.01182	7.92166		0.98831	6.57177		0.97132	7.27993		0.93674	6.82627
0.68269	2.97722		1.01591	7.93248		0.99196	6.58664		0.97529	7.3008		0.9402	6.8422
0.6855	2.98622		1.02005	7.94682		0.99556	6.59548		0.97928	7.32269		0.94364	6.86815
0.68827	2.99721		1.02422	7.9664		0.99916	6.6019		0.98324	7.34174		0.94714	6.88662
0.69104	3.00121		1.02831	7.98057		1.00283	6.6244		0.98719	7.38004		0.95063	6.90844
0.69382	3.00621		1.03244	7.99761		1.00644	6.65052		0.99117	7.38429		0.95408	6.92803
0.69661	3.0202		1.03662	8.02229		1.01004	6.65976		0.99515	7.40071		0.95753	6.9543
0.69937	3.0222		1.04075	8.03264		1.01368	6.68648		0.9991	7.41429		0.96104	6.9621
0.70213	3.03519		1.04484	8.05701		1.01732	6.69673		1.00306	7.45077		0.96451	6.97182
0.70494	3.03919		1.04899	8.08551		1.02091	6.70657		1.00706	7.45725		0.96795	6.99236
0.70772	3.05118		1.05314	8.11242		1.02453	6.71742		1.01104	7.48988		0.97144	7.01529
0.71048	3.05218		1.05723	8.12962		1.02819	6.73851		1.01497	7.50994		0.97493	7.0293
0.71327	3.06617		1.06137	8.16083		1.0318	6.7588		1.01894	7.53244		0.97838	7.05096
0.71606	3.07117		1.06555	8.19379		1.0354	6.77949		1.02293	7.55595		0.98184	7.06736
0.71882	3.08016		1.06968	8.21449		1.03904	6.79396		1.02687	7.56446		0.98534	7.09029
0.72157	3.08316		1.07379	8.2371		1.04269	6.83112		1.03083	7.57844		0.98881	7.10032
0.72439	3.09615		1.07793	8.26975		1.04627	6.8267		1.03484	7.60702		0.99226	7.12436
0.72716	3.10015		1.08208	8.29618		1.04989	6.83534		1.03882	7.62931		0.99575	7.15111
0.72992	3.11114		1.08617	8.32532		1.05355	6.85744		1.04274	7.64005		0.99924	7.16688
0.73271	3.11914		1.09031	8.34602		1.05716	6.87853		1.04671	7.67795		1.00268	7.19108
0.73551	3.13213		1.09448	8.38201		1.06077	6.90646		1.05071	7.69477		1.00615	7.21322
0.73826	3.13313		1.09863	8.40382		1.0644	6.91429		1.05465	7.7122		1.00965	7.22389
0.74102	3.14313		1.10272	8.41752		1.06805	6.94081		1.05862	7.73956		1.01312	7.23583
0.74383	3.15212		1.10687	8.45175		1.07165	6.94764		1.06262	7.74949		1.01657	7.25271
0.7466	3.16311		1.11102	8.48408		1.07525	6.96351		1.06658	7.78009		1.02005	7.28296
0.74936	3.16811		1.11511	8.49841		1.0789	6.97958		1.07052	7.80745		1.02355	7.29634
0.75215	3.1781		1.11924	8.5215		1.08252	7.00349		1.07451	7.83866		1.027	7.31624
0.75495	3.1851		1.12341	8.54729		1.08612	7.02076		1.07849	7.85305		1.03045	7.34347
0.75771	3.1931		1.12756	8.57038		1.08976	7.06034		1.08242	7.86014		1.03394	7.35812
0.76047	3.20109		1.13166	8.59029		1.09341	7.07038		1.08639	7.88405		1.03742	7.37102
0.76328	3.21408		1.13581	8.61306		1.09701	7.08585		1.0904	7.91891		1.04087	7.39268
0.76604	3.21608		1.13995	8.63455		1.10061	7.09349		1.09436	7.95113		1.04435	7.41338
0.76881	3.22408		1.14405	8.64936		1.10426	7.11719		1.09829	7.97586		1.04785	7.43248
0.77159	3.22907		1.14818	8.68408		1.10789	7.13889		1.10229	7.98984		1.0513	7.4551
0.77439	3.24307		1.15234	8.70414		1.11148	7.15034		1.10628	8.01679		1.05475	7.47054
0.77715	3.24806		1.15649	8.72341		1.11512	7.16922		1.11019	8.03179		1.05825	7.48519
0.77992	3.25506		1.1606	8.74586		1.11877	7.19835		1.11417	8.06219		1.06173	7.49522
0.78272	3.26405		1.16474	8.76608		1.12237	7.21864		1.11818	8.08894		1.06517	7.51481
0.78549	3.27804		1.16889	8.78678		1.12598	7.22045		1.12213	8.1165		1.06866	7.54363
0.78825	3.28104		1.17298	8.80732		1.12963	7.24536		1.12608	8.13251		1.07216	7.56051
0.79104	3.28604		1.17711	8.82882		1.13325	7.26445		1.13008	8.15379		1.07561	7.58025
0.79384	3.29503		1.18126	8.85287		1.13684	7.28634		1.13405	8.17426		1.07906	7.60318
0.7966	3.29903		1.18542	8.87086		1.14048	7.30784		1.13797	8.19838		1.08256	7.61369
0.79936	3.30803		1.18953	8.89379		1.14414	7.32833		1.14195	8.21013		1.08603	7.62675
0.80217	3.32202		1.19368	8.91529		1.14773	7.34942		1.14595	8.2304		1.08948	7.64793
0.80494	3.32102		1.19783	8.94602		1.15133	7.35183		1.1499	8.25005		1.09296	7.6758
0.80769	3.33001		1.20192	8.95924		1.155	7.3675		1.15386	8.28228		1.09646	7.69825
0.81048	3.34201		1.20604	8.98392		1.15862	7.3888		1.15785	8.30619		1.09991	7.71385
0.81327	3.348		1.21021	9.01242		1.16221	7.42054		1.16182	8.31592		1.10336	7.74634
0.81605	3.351		1.21435	9.02914		1.16585	7.434		1.16575	8.3222		1.10688	7.75732
0.8188	3.359		1.21846	9.05366		1.1695	7.46554		1.16974	8.34287		1.11034	7.77006
0.82161	3.36899		1.22261	9.07548		1.17309	7.46976		1.17373	8.37307		1.11379	7.78344
0.82438	3.37399		1.22678	9.09841		1.1767	7.48161		1.17768	8.38969		1.11727	7.81242
0.82714	3.38098		1.23085	9.11704		1.18036	7.49607		1.18164	8.40286		1.12077	7.83742
0.82993	3.38298		1.23498	9.13089		1.18397	7.52339		1.18562	8.43285		1.12421	7.85541
0.83272	3.38698		1.23916	9.15303		1.18757	7.54389		1.1896	8.44157		1.12767	7.87627
0.83549	3.39497		1.24328	9.16943		1.19122	7.569		1.19354	8.46528		1.13118	7.89363
0.83824	3.40097		1.24739	9.18073		1.19486	7.58949		1.1975	8.48149		1.13464	7.90876
0.84106	3.40497		1.25155	9.21465		1.19845	7.60877		1.20151	8.50622		1.13809	7.92707
0.84383	3.41296		1.2557	9.24172		1.20207	7.61721		1.20546	8.5352		1.14159	7.94347
0.84659	3.41896		1.25978	9.25175		1.20572	7.62826		1.20941	8.5504		1.14507	7.96545
0.84938	3.42895		1.26392	9.28185		1.20933	7.65779		1.21339	8.59235		1.14851	7.98503
0.85217	3.43195		1.2681	9.30892		1.21293	7.67487		1.21737	8.61525		1.15198	8.00939
0.85493	3.43595		1.27222	9.33089		1.21659	7.69616		1.22131	8.61849		1.15548	8.02564
0.85768	3.44494		1.27633	9.35621		1.22022	7.71384		1.22528	8.63531		1.15894	8.04475
0.8605	3.45394		1.28049	9.38933		1.22381	7.74056		1.22928	8.65841		1.1624	8.05685
0.86327	3.45994		1.28464	9.41672		1.22744	7.75322		1.23324	8.69043		1.1659	8.08646
0.86603	3.46893		1.28871	9.44029		1.23108	7.76005		1.23719	8.7257		1.16937	8.1051
0.86882	3.47693		1.29285	9.46369		1.23469	7.78114		1.24118	8.76258		1.17282	8.12404
0.87162	3.48792		1.29702	9.49618		1.24194	7.82132		1.24516	8.79825		1.17629	8.14347
0.87437	3.49492		1.30115	9.51943		1.24918	7.86531		1.24909	8.81203		1.17979	8.16035
0.87714	3.50191		1.30527	9.54554		1.25644	7.89042		1.25305	8.83898		1.18324	8.18121
0.87994	3.51191		1.30943	9.56895		1.26005	7.9071		1.25706	8.86918		1.1867	8.18726
0.88271	3.5199		1.31357	9.59268		1.26366	7.91895		1.26102	8.89411		1.19019	8.21067
0.88548	3.53089		1.31765	9.62564		1.26731	7.94386		1.26496	8.9164		1.19368	8.22532
0.88827	3.53589		1.32179	9.64395		1.27093	7.96295		1.26896	8.95126		1.19713	8.24666
0.89105	3.54588		1.32595	9.6801		1.27455	7.9752		1.27294	8.97861		1.2006	8.2664
0.89382	3.55688		1.33007	9.69666		1.28181	8.0212		1.27687	9.00577		1.20755	8.30334
0.89659	3.56287		1.33421	9.72818		1.28902	8.03426		1.28083	9.02968		1.21101	8.31162
0.89939	3.57187		1.33838	9.76083		1.2963	8.0887		1.28484	9.0384		1.21798	8.3535
0.90215	3.57986		1.34251	9.7793		1.30717	8.13149		1.28879	9.06373		1.22144	8.38121
0.90491	3.58786		1.34659	9.80287		1.31078	8.15018		1.29273	9.10609		1.22491	8.40318
0.90771	3.59785		1.35073	9.83965		1.31438	8.17348		1.29675	9.12757		1.2284	8.42994
0.9105	3.60385		1.35488	9.86465		1.31803	8.18714		1.30073	9.15614		1.23531	8.45987
0.91326	3.60985		1.35901	9.89475		1.32166	8.20361		1.30465	9.17459		1.24228	8.51146
0.91603	3.61884		1.36314	9.91513		1.32527	8.23435		1.30861	9.17945		1.24574	8.52978
0.91884	3.62884		1.36731	9.95223		1.32888	8.25625		1.31262	9.19141		1.25271	8.57468
0.9216	3.62983		1.37144	9.97357		1.33255	8.26489		1.31656	9.21046		1.25962	8.6086
0.92436	3.63683		1.37553	9.99602		1.33615	8.26107		1.32051	9.23315		1.26311	8.61768
0.92715	3.64682		1.37967	10.022		1.33974	8.30185		1.32453	9.25889		1.26659	8.64315
0.92994	3.65782		1.38381	10.0443		1.34339	8.31812		1.32849	9.29497		1.27351	8.69061
0.93271	3.66381		1.38794	10.0678		1.3579	8.39808		1.33242	9.31645		1.27702	8.71385
0.93548	3.67481		1.39207	10.0871		1.3615	8.40431		1.3364	9.32962		1.28047	8.73949
0.93828	3.6818		1.39623	10.1267		1.3651	8.4266		1.34039	9.33894		1.28392	8.74904
0.94104	3.6888		1.40039	10.1511		1.36877	8.45614		1.34433	9.38008		1.28742	8.76162
0.94381	3.69779		1.40447	10.1685		1.37239	8.46638		1.3483	9.41332		1.2909	8.78838
0.9466	3.70479		1.40861	10.19		1.37597	8.49129		1.35231	9.42953		1.29782	8.8422
0.94937	3.71179		1.41275	10.2142		1.37961	8.50776		1.35627	9.4498		1.30477	8.88646
0.95215	3.71778		1.41688	10.2242		1.38327	8.52665		1.3602	9.48932		1.30822	8.89618
0.95491	3.72378		1.421	10.2486		1.38686	8.54613		1.36418	9.50816		1.31173	8.9164
0.95773	3.73477		1.42516	10.2798		1.39046	8.56281		1.36817	9.53187		1.3152	8.94522
0.96049	3.74177		1.42932	10.3153		1.39414	8.57868		1.37211	9.56065		1.31864	8.96513
0.96326	3.74676		1.4334	10.3229		1.39775	8.59877		1.37607	9.5868		1.32213	8.99172
0.96605	3.75376		1.43754	10.3419		1.40134	8.63392		1.38008	9.63239		1.32563	9.02596
0.96883	3.76276		1.4417	10.3664		1.41222	8.66225		1.38404	9.65955		1.32907	9.03519
0.97159	3.77175		1.4458	10.3866		1.41583	8.68535		1.38798	9.68427		1.33253	9.0578
0.97436	3.77975		1.44993	10.4103		1.41949	8.70343		1.39196	9.69461		1.33605	9.07771
0.97717	3.78774		1.4541	10.4395		1.42311	8.72312		1.39595	9.71609		1.33951	9.09172
0.97993	3.79274		1.45826	10.4548		1.4267	8.7414		1.39989	9.75095		1.34993	9.16131
0.98269	3.80673		1.46234	10.4826		1.43035	8.7627		1.40385	9.77729		1.35337	9.18217
0.9855	3.81273		1.46648	10.5049		1.43399	8.77716		1.40785	9.79472		1.35683	9.19061
0.98827	3.82772		1.47065	10.526		1.43758	8.78861		1.41182	9.82512		1.36035	9.21099
0.99104	3.83171		1.47474	10.5511		1.44119	8.79705		1.41577	9.84134		1.36382	9.22293
0.9938	3.84071		1.47886	10.5761		1.44847	8.83301		1.41974	9.86707		1.36726	9.24904
0.99661	3.8557		1.48304	10.5989		1.45207	8.86575		1.42371	9.88126		1.37075	9.27245
0.99937	3.8557		1.48719	10.6261		1.45571	8.8756		1.42768	9.91105		1.37424	9.30271
1.00214	3.8637		1.49127	10.6492		1.45935	8.90533		1.43163	9.94611		1.37768	9.31975
1.00494	3.87669		1.49542	10.6707		1.46655	8.91919		1.43563	9.97083		1.38465	9.35955
1.00772	3.88468		1.49958	10.6979		1.47021	8.94892		1.43959	9.99779		1.38811	9.37452
1.01048	3.89568		1.50367	10.7164		1.47383	8.96017		1.44354	10.0262		1.39157	9.40924
1.01326	3.90567		1.5078	10.7408		1.47743	8.98348		1.44752	10.0523		1.39855	9.45478
1.01606	3.91466		1.51198	10.7664		1.48107	9.01763		1.45149	10.0681		1.40198	9.48312
1.01882	3.92566		1.51612	10.7967		1.48472	9.03511		1.45545	10.0866		1.40545	9.49984
1.02158	3.93165		1.5202	10.8142		1.48831	9.03229		1.45941	10.1182		1.40895	9.52213
1.02439	3.93765		1.52436	10.8452		1.49192	9.04475		1.46341	10.1344		1.41242	9.53646
1.02716	3.94864		1.52851	10.8651		1.49919	9.09618		1.46738	10.1715		1.41587	9.5629
1.02992	3.95664		1.5326	10.8826		1.50279	9.12048		1.47132	10.1956		1.41936	9.58089
1.0327	3.97063		1.53674	10.9177		1.51008	9.1701		1.47529	10.2165		1.42285	9.60812
1.03551	3.97863		1.54092	10.9387		1.51368	9.17834		1.47928	10.2266		1.4263	9.64124
1.03826	3.98762		1.54505	10.9648		1.51728	9.20466		1.48323	10.2491		1.43673	9.68599
1.04102	3.99662		1.54914	10.9919		1.52093	9.2141		1.48718	10.2643		1.44018	9.71513
1.04384	4.00661		1.55329	11.0124		1.52455	9.24343		1.49119	10.2819		1.44366	9.73201
1.0466	4.01461		1.55744	11.0393		1.52815	9.27196		1.49517	10.3046		1.44716	9.76035
1.04937	4.0226		1.56153	11.0629		1.53179	9.28943		1.49909	10.3334		1.45061	9.77787
1.05215	4.03559		1.56567	11.0889		1.53544	9.31475		1.50306	10.3415		1.45406	9.8035
1.05496	4.04759		1.56985	11.115		1.5463	9.35131		1.50706	10.3502		1.45756	9.81051
1.0577	4.05458		1.57399	11.1317		1.54992	9.38466		1.51099	10.3662		1.46103	9.82373
1.06047	4.06557		1.57809	11.157		1.55351	9.39992		1.51496	10.3662		1.46448	9.8508
1.06327	4.07457		1.58223	11.1817		1.55716	9.4164		1.51897	10.3682		1.46796	9.87309
1.06604	4.08556		1.58638	11.2073		1.56081	9.44713		1.52293	10.3871		1.47147	9.88917
1.06881	4.09256		1.59047	11.2272		1.56799	9.46863		1.52687	10.4082		1.47836	9.9371
1.07159	4.10955		1.59461	11.2581		1.57167	9.48329		1.53086	10.4139		1.48187	9.96242
1.0744	4.11255		1.59878	11.2815		1.57527	9.51182		1.53484	10.4149		1.48878	9.97994
1.07715	4.12754		1.60292	11.3054		1.57887	9.54356		1.53876	10.4307		1.49228	10.0048
1.07992	4.13054		1.60702	11.3221		1.58252	9.56646		1.54274	10.4471		1.49578	10.0271
1.08272	4.14753		1.61117	11.3526		1.58616	9.57591		1.54675	10.4469		1.49921	10.0513
1.08548	4.15052		1.61531	11.3787		1.58976	9.59278		1.55071	10.4645		1.50266	10.0782
1.08826	4.16152		1.61941	11.3927		1.59337	9.59901		1.55464	10.4848		1.50618	10.0905
1.09104	4.16851		1.62354	11.4268		1.59703	9.62412		1.55865	10.504		1.50964	10.0983
1.09384	4.1835		1.6277	11.4522		1.60064	9.64762		1.56262	10.5202		1.51309	10.1105
1.0966	4.1885		1.63186	11.4809		1.60424	9.67454		1.56654	10.5198		1.51658	10.1465
1.09936	4.20149		1.63596	11.5016		1.61512	9.74445		1.57052	10.5336		1.52007	10.1739
1.10217	4.21349		1.64011	11.5333		1.61873	9.74024		1.57452	10.5504		1.52352	10.1954
1.10493	4.21848		1.64426	11.5661		1.62239	9.75711		1.57848	10.5466		1.52698	10.2076
1.1077	4.22948		1.64835	11.5826		1.62599	9.77599		1.58242	10.5638		1.53395	10.2522
1.11048	4.23547		1.65248	11.6107		1.6296	9.80372		1.58642	10.5772		1.5374	10.2761
1.11328	4.24547		1.65663	11.6408		1.63325	9.81858		1.5904	10.6062		1.54089	10.3057
1.11604	4.25846		1.66079	11.665		1.63689	9.83465		1.59433	10.6362		1.54438	10.3236
1.1188	4.26046		1.66489	11.6919		1.64048	9.85414		1.5983	10.6605		1.54782	10.3479
1.12161	4.27745		1.66904	11.7307		1.6441	9.85997		1.6023	10.7035		1.55129	10.3718
1.12438	4.28245		1.6732	11.7498		1.64775	9.88407		1.60625	10.7434		1.55479	10.4038
1.12714	4.29444		1.67728	11.7783		1.65136	9.91099		1.6102	10.7786		1.55824	10.4154
1.12992	4.30243		1.68141	11.8041		1.65497	9.91823		1.6142	10.8161		1.56171	10.4311
1.13272	4.31543		1.68558	11.8382		1.65861	9.93269		1.61816	10.8475		1.5652	10.4623
1.13549	4.32742		1.68972	11.8666		1.66225	9.94856		1.62211	10.8759		1.56868	10.4857
1.13825	4.33441		1.69382	11.8874		1.66585	9.97146		1.62608	10.8952		1.57212	10.5115
1.14106	4.34541		1.69798	11.9232		1.66947	9.97869		1.63008	10.9162		1.5756	10.5432
1.14383	4.3504		1.70214	11.9518		1.6731	9.99677		1.63402	10.9454		1.57909	10.5607
1.14659	4.3554		1.70622	11.971		1.67671	10.0129		1.63798	10.9661		1.58255	10.5752
1.14937	4.37639		1.71035	11.9959		1.68032	10.0402		1.64197	10.9918		1.58601	10.5892
1.15217	4.38239		1.71452	12.0234		1.68397	10.0611		1.64595	11.0143		1.5895	10.6162
1.15493	4.39038		1.71865	12.0623		1.68761	10.082		1.64988	11.0285		1.59299	10.644
1.15769	4.40038		1.72275	12.0807		1.69121	10.1041		1.65385	11.0707		1.59644	10.6559
1.1605	4.41137		1.72692	12.1119		1.69482	10.1059		1.65786	11.093		1.5999	10.69
1.16327	4.42336		1.73106	12.1388		1.69847	10.1163		1.66181	11.1284		1.60339	10.7158
1.16603	4.43236		1.73515	12.1572		1.70208	10.141		1.66576	11.1505		1.60685	10.7209
1.16883	4.44135		1.73928	12.1838		1.70569	10.1651		1.66975	11.1886		1.61031	10.7449
1.17162	4.45434		1.74345	12.2167		1.70933	10.1796		1.67372	11.2168		1.6138	10.7532
1.17437	4.45334		1.74758	12.2451		1.71297	10.1975		1.67766	11.2344		1.61729	10.7767
1.17713	4.46434		1.75169	12.2704		1.71658	10.2202		1.68163	11.2506		1.62075	10.8021
1.17995	4.48133		1.75586	12.2992		1.72019	10.2425		1.68563	11.2796		1.6242	10.8255
1.18271	4.49032		1.75999	12.325		1.72384	10.2539		1.68959	11.2918		1.6277	10.8465
1.18547	4.50131		1.76408	12.3463		1.72744	10.2708		1.69353	11.3305		1.63116	10.8693
1.18826	4.51231		1.76822	12.3739		1.73104	10.2917		1.69752	11.3789		1.63462	10.8728
1.19107	4.5263		1.77239	12.4057		1.7347	10.3226		1.70151	11.3911		1.63811	10.8911
1.19382	4.5293		1.77652	12.4381		1.73833	10.3403		1.70544	11.4213		1.6416	10.9185
1.19658	4.53729		1.78063	12.458		1.74193	10.358		1.70941	11.4267		1.64505	10.9355
1.19939	4.54629		1.7848	12.4931		1.74554	10.375		1.71341	11.4521		1.64851	10.9627
1.20215	4.55828		1.78893	12.5134		1.74922	10.3829		1.71737	11.4703		1.65202	10.981
1.20492	4.57127		1.79301	12.5379		1.7528	10.3879		1.72131	11.5123		1.65547	11.008
1.20771	4.57827		1.79716	12.558		1.75641	10.4062		1.72531	11.5358		1.65892	11.0132
1.2105	4.58626		1.80131	12.5877		1.76006	10.4263		1.72929	11.5668		1.66242	11.0311
1.21327	4.59426		1.80545	12.6218		1.7637	10.4488		1.73321	11.5897		1.6659	11.054
1.21603	4.60425		1.80957	12.6376		1.76729	10.4739		1.73718	11.6176		1.66935	11.0717
1.21883	4.61625		1.81373	12.6753		1.77091	10.4956		1.74119	11.6495		1.67281	11.0858
1.22159	4.62324		1.81786	12.6895		1.77457	10.4988		1.74514	11.6728		1.67633	11.1169
1.22437	4.63424		1.82196	12.7177		1.77816	10.5175		1.74908	11.6969		1.67977	11.1255
1.22715	4.63923		1.8261	12.7424		1.78177	10.5388		1.7531	11.7204		1.68323	11.1369
1.22995	4.65422		1.83024	12.7688		1.78543	10.5547		1.75707	11.7526		1.68673	11.1556
1.23271	4.65722		1.83438	12.8076		1.78905	10.5904		1.76099	11.7644		1.69021	11.1688
1.23547	4.66422		1.83851	12.8336		1.79265	10.6133		1.76496	11.7842		1.69366	11.192
1.23828	4.67721		1.84267	12.858		1.79628	10.6328		1.76897	11.794		1.69713	11.2121
1.24104	4.68521		1.84681	12.889		1.79993	10.6481		1.77292	11.8315		1.70063	11.239
1.24381	4.6942		1.8509	12.9061		1.80352	10.6529		1.77686	11.8521		1.70407	11.2605
1.2466	4.70719		1.85503	12.9369		1.80713	10.6906		1.78088	11.8746		1.70753	11.2836
1.24939	4.71419		1.85917	12.9635		1.8108	10.7164		1.78484	11.9012		1.71104	11.2995
1.25215	4.72118		1.86331	12.9869		1.81441	10.7224		1.78877	11.9293		1.71451	11.3177
1.25492	4.73418		1.86743	13.0193		1.81801	10.7521		1.79275	11.9549		1.71795	11.3475
1.25773	4.75017		1.8716	13.0487		1.82165	10.7815		1.79674	11.9757		1.72143	11.3584
1.26049	4.75017		1.87575	13.0658		1.82529	10.7999		1.80068	12.0102		1.72493	11.3842
1.26325	4.75716		1.87984	13.0852		1.82889	10.816		1.80464	12.0317		1.72837	11.4027
1.26604	4.76816		1.88397	13.1181		1.8325	10.8415		1.80866	12.0637		1.73184	11.4151
1.26882	4.78015		1.88812	13.1344		1.83615	10.8684		1.81261	12.0951		1.73535	11.4295
1.2716	4.78515		1.89224	13.1675		1.83977	10.9008		1.81655	12.1336		1.73881	11.4508
1.27436	4.79414		1.89636	13.1796		1.84338	10.9233		1.82053	12.1411		1.74226	11.4718
1.27717	4.80613		1.90053	13.2143		1.84701	10.9454		1.82452	12.1646		1.74575	11.4914
1.27993	4.81413		1.90469	13.2336		1.85065	10.959		1.82846	12.2048		1.74924	11.5145
1.2827	4.82212		1.90876	13.2533		1.85425	10.9717		1.83242	12.228		1.75268	11.5264
1.28549	4.83612		1.91291	13.2863		1.85786	10.9974		1.83643	12.2499		1.75614	11.5349
1.28827	4.84211		1.91706	13.3088		1.86151	11.03		1.84039	12.2777		1.75965	11.5559
1.29104	4.85211		1.92117	13.336		1.86513	11.0498		1.84433	12.2899		1.76312	11.5709
1.29381	4.8651		1.92529	13.3517		1.86874	11.0715		1.84831	12.3036		1.76657	11.5984
1.29662	4.87509		1.92947	13.3857		1.87237	11.1019		1.8523	12.3209		1.77005	11.6226
1.29937	4.88609		1.93361	13.4048		1.87602	11.1332		1.85625	12.3498		1.77354	11.6468
1.30214	4.89508		1.9377	13.4264		1.87961	11.1322		1.8602	12.3663		1.77699	11.6709
1.30494	4.91207		1.94185	13.4564		1.88322	11.1447		1.86419	12.3855		1.78045	11.6887
1.30772	4.92007		1.946	13.475		1.88688	11.167		1.86817	12.4105		1.78395	11.6981
1.31048	4.92306		1.95011	13.4939		1.8905	11.1945		1.87211	12.4354		1.78742	11.7124
1.31325	4.93606		1.95423	13.5172		1.8941	11.2124		1.87609	12.4595		1.79088	11.7422
1.31606	4.94505		1.95841	13.5471		1.89774	11.2425		1.88007	12.4826		1.79436	11.7629
1.31881	4.95804		1.96255	13.5658		1.90138	11.2517		1.88403	12.4958		1.79785	11.789
1.32158	4.97004		1.96663	13.5823		1.90498	11.271		1.88798	12.5168		1.80129	11.8067
1.32439	4.97803		1.97078	13.611		1.90858	11.2939		1.89198	12.5432		1.80475	11.8207
1.32717	4.99302		1.97494	13.639		1.91223	11.309		1.89595	12.5525		1.80826	11.8473
1.32992	4.99602		1.97904	13.657		1.91586	11.3401		1.89989	12.5805		1.81173	11.8658
1.3327	5.00801		1.98317	13.6802		1.91946	11.3614		1.90386	12.5829		1.81518	11.8812
1.3355	5.023		1.98735	13.7107		1.92309	11.3889		1.90785	12.5918		1.81866	11.9048
1.33825	5.026		1.99148	13.729		1.92676	11.4108		1.9118	12.6113		1.82216	11.9283
1.34103	5.04099		1.99556	13.7287		1.93035	11.4135		1.91575	12.6368		1.8256	11.9535
1.34383	5.05598		1.99972	13.7446		1.93394	11.4319		1.91976	12.6455		1.82906	11.9791
1.34661	5.05798		2.00387	13.76		1.9376	11.4617		1.92373	12.6812		1.83256	11.9998
1.34937	5.06898		2.00797	13.7718		1.94122	11.4844		1.92766	12.7021		1.83603	12.0104
1.35215	5.07997		2.0121	13.783		1.94482	11.5171		1.93164	12.7071		1.83948	12.028
1.35495	5.08397		2.01629	13.8006		1.94845	11.5452		1.93563	12.7221		1.84296	12.0543
1.3577	5.09896		2.02041	13.8193		1.95211	11.5702		1.93958	12.7392		1.84648	12.0736
1.36047	5.10695		2.02451	13.8244		1.9557	11.589		1.94352	12.7613		1.84991	12.0822
1.36327	5.12394		2.02867	13.847		1.95931	11.6027		1.94755	12.7765		1.85336	12.0885
1.36605	5.12894		2.03279	13.8624		1.96297	11.6128		1.95151	12.8016		1.85687	12.1075
1.36881	5.13993		2.0369	13.8742		1.96658	11.6429		1.95544	12.8476		1.86034	12.1169
1.37159	5.14793		2.04104	13.8935		1.97017	11.673		1.95942	12.8776		1.86727	12.1406
1.3744	5.16692		2.04522	13.9169		1.97382	11.6905		1.96341	12.8772		1.87077	12.1551
1.37715	5.16592		2.04935	13.9419		1.97747	11.7283		1.96735	12.8691		1.87421	12.1661
1.37991	5.18291		2.05345	13.9655		1.98107	11.7391		1.97131	12.882		1.87767	12.1853
1.38272	5.1929		2.0576	13.9888		1.98467	11.7508		1.97531	12.8983		1.88118	12.1882
1.38549	5.2009		2.06173	14.0057		1.98834	11.7849		1.97928	12.9378		1.88464	12.2052
1.38826	5.20789		2.06584	14.0198		1.99194	11.8042		1.98322	12.9815		1.88808	12.218
1.39104	5.22288		2.06997	14.0338		1.99554	11.8379		1.98721	13.0158		1.89158	12.2573
1.39384	5.23088		2.07414	14.044		1.99919	11.857		1.99118	13.0318		1.89508	12.2775
1.3966	5.23887		2.07829	14.0631		2.00283	11.8878		1.99511	13.0229		1.89852	12.2916
1.39936	5.24887		2.08239	14.0704		2.00642	11.9127		1.99909	13.0435		1.90197	12.3142
1.40216	5.25886		2.08653	14.0863		2.01003	11.9201		2.0031	13.0673		1.90549	12.3295
1.40492	5.26786		2.09067	14.0962		2.01369	11.935		2.00705	13.0658		1.90894	12.3541
1.4077	5.28385		2.09478	14.0831		2.0173	11.9693		2.01099	13.0709		1.91938	12.4307
1.41048	5.29184		2.0989	14.1202		2.02091	11.9983		2.01499	13.0675		1.92282	12.4586
1.41329	5.30084		2.10307	14.1882		2.02456	12.0121		2.01896	13.0057		1.92628	12.4729
1.41604	5.30683		2.10722	14.2522		2.02819	12.0358		2.02289	12.9787		1.92979	12.4998
1.41881	5.32083		2.11132	14.3088		2.03178	12.0617		2.02687	13.0304		1.93325	12.5091
1.42161	5.32982		2.11547	14.3631		2.0354	12.0726		2.03087	13.0742		1.9367	12.5231
1.42438	5.34081		2.11961	14.4299		2.03906	12.0901		2.03483	13.1084		1.9402	12.5549
1.42714	5.34981		2.12371	14.483		2.04266	12.116		2.03877	13.1552		1.94368	12.5639
1.42992	5.3608		2.12783	14.5272		2.04627	12.1389		2.04277	13.1741		1.94713	12.5868
1.43273	5.37579		2.13201	14.5798		2.04991	12.168		2.04674	13.1824		1.95059	12.6064
1.43548	5.38079		2.13616	14.6326		2.05356	12.2038		2.05068	13.2043		1.9541	12.6377
1.43825	5.38679		2.14025	14.6771		2.05714	12.2226		2.05465	13.2075		1.95755	12.6522
1.44105	5.40278		2.14441	14.7134		2.06077	12.2347		2.05865	13.2172		1.96101	12.6683
1.44383	5.41077		2.14856	14.7729		2.06441	12.2568		2.0626	13.2389		1.9645	12.7003
1.44659	5.41977		2.15265	14.7965		2.06802	12.2711		2.06656	13.2391		1.97143	12.7495
1.44936	5.42976		2.15677	14.8371		2.07163	12.3104		2.07055	13.2446		1.9749	12.7766
1.45217	5.44175		2.16095	14.8718		2.07527	12.3253		2.07451	13.2649		1.9784	12.7955
1.45493	5.44875		2.16508	14.9111		2.07891	12.347		2.07846	13.2795		1.98185	12.8127
1.45769	5.46074		2.16918	14.9448		2.08252	12.3717		2.08243	13.3121		1.98532	12.8346
1.4605	5.46774		2.17334	14.9675		2.08613	12.399		2.08643	13.3429		1.98881	12.8546
1.46327	5.47873		2.1775	15.0022		2.08977	12.4165		2.09037	13.37		1.99229	12.8815
1.46603	5.48673		2.18159	15.0275		2.09339	12.4386		2.09433	13.4191		1.99575	12.8986
1.46882	5.49672		2.18571	15.0502		2.097	12.4692		2.09833	13.4468		1.99921	12.9236
1.47162	5.50472		2.18988	15.0787		2.10063	12.4973		2.10229	13.4724		2.0027	12.9551
1.47437	5.51871		2.19402	15.1112		2.10428	12.5147		2.10624	13.5016		2.00617	12.9834
1.47714	5.5257		2.19811	15.1438		2.10788	12.5421		2.1102	13.5464		2.00962	12.9849
1.47994	5.5397		2.20229	15.1747		2.11149	12.5708		2.1142	13.611		2.0131	13.0188
1.48271	5.54369		2.20643	15.2121		2.11514	12.5919		2.11816	13.6465		2.0166	13.0419
1.48547	5.55868		2.21051	15.2373		2.11874	12.6154		2.12211	13.6692		2.02351	13.0917
1.48827	5.56968		2.21465	15.2505		2.12235	12.6323		2.12609	13.6941		2.02701	13.1207
1.49106	5.58567		2.21882	15.2721		2.126	12.6588		2.13008	13.7137		2.03047	13.1291
1.49381	5.58767		2.22294	15.2911		2.12964	12.6843		2.13401	13.7346		2.03392	13.1395
1.49657	5.59666		2.22705	15.2963		2.13324	12.7132		2.13797	13.7725		2.03742	13.1721
1.49939	5.61065		2.23123	15.3116		2.13686	12.7289		2.14199	13.793		2.04091	13.1928
1.50215	5.61665		2.23535	15.3274		2.14051	12.7464		2.14594	13.8315		2.04435	13.2159
1.50492	5.62964		2.23945	15.3436		2.1441	12.7629		2.14988	13.8432		2.04782	13.2342
1.50771	5.63364		2.24359	15.3454		2.14771	12.7858		2.15387	13.9067		2.05132	13.2605
1.51051	5.64863		2.24775	15.3599		2.15137	12.8085		2.15785	13.9399		2.05477	13.2772
1.51326	5.65463		2.25188	15.3694		2.155	12.8386		2.16178	13.9794		2.05822	13.2906
1.51602	5.66362		2.256	15.4095		2.1586	12.8653		2.16575	13.9999		2.06173	13.3143
1.51883	5.67661		2.26016	15.4694		2.16221	12.891		2.16976	14.0226		2.06521	13.3371
1.52159	5.68361		2.26429	15.5271		2.16588	12.9005		2.17371	14.0548		2.06866	13.3624
1.52436	5.6946		2.26839	15.5753		2.16946	12.9149		2.17766	14.1035		2.07564	13.4224
1.52715	5.7056		2.27252	15.6293		2.17307	12.9455		2.18167	14.1324		2.07907	13.4368
1.52995	5.71559		2.27667	15.678		2.17673	12.9728		2.18563	14.1693		2.08252	13.4647
1.53271	5.72459		2.28082	15.715		2.18036	12.9832		2.18956	14.1906		2.08603	13.4865
1.53548	5.73358		2.28493	15.7559		2.18396	13.0142		2.19354	14.2222		2.08951	13.5078
1.53828	5.74557		2.2891	15.7987		2.18758	13.0351		2.19754	14.2429		2.09296	13.5325
1.54103	5.75057		2.29322	15.8387		2.19124	13.0539		2.20149	14.2808		2.09643	13.5639
1.54381	5.76456		2.29733	15.8873		2.19483	13.0676		2.20543	14.3075		2.09994	13.5979
1.54659	5.77855		2.30146	15.9422		2.19844	13.0937		2.20945	14.3398		2.10338	13.6143
1.5494	5.78555		2.3056	15.9906		2.2021	13.12		2.21341	14.3736		2.10684	13.6229
1.55216	5.79754		2.30975	16.0352		2.20572	13.1297		2.21734	14.3929		2.11035	13.6393
1.55492	5.80754		2.31386	16.0806		2.20932	13.1733		2.22131	14.4241		2.11381	13.6525
1.55773	5.81453		2.31804	16.1339		2.21295	13.2028		2.22532	14.447		2.11726	13.6691
1.56048	5.81753		2.32217	16.171		2.2166	13.2163		2.22926	14.4861		2.12074	13.6982
1.56325	5.83152		2.32626	16.2269		2.22018	13.2213		2.23321	14.5153		2.12424	13.7134
1.56604	5.83952		2.3304	16.2776		2.2238	13.254		2.23722	14.5256		2.12768	13.7323
1.56883	5.85551		2.33454	16.314		2.22747	13.2818		2.24119	14.5688		2.14505	13.8129
1.5716	5.8645		2.33868	16.3543		2.23108	13.3107		2.24512	14.5909		2.14854	13.8371
1.57436	5.8705		2.34279	16.4017		2.23832	13.3513		2.2491	14.6127		2.15198	13.857
1.57717	5.88449		2.34697	16.4325		2.24195	13.3687		2.2531	14.6381		2.15545	13.8763
1.57993	5.90148		2.35111	16.4674		2.24555	13.3872		2.25703	14.66		2.15895	13.8922
1.5827	5.90848		2.3552	16.5		2.24917	13.3983		2.26099	14.6995		2.16242	13.9072
1.58548	5.92447		2.35933	16.5416		2.25282	13.4186		2.265	14.7309		2.16588	13.9389
1.58827	5.93246		2.36348	16.5702		2.25644	13.4407		2.26896	14.7429		2.16936	13.9656
1.59104	5.94146		2.36761	16.5933		2.26005	13.4569		2.2729	14.7704		2.17284	13.9874
1.5938	5.95045		2.37172	16.6221		2.26731	13.5166		2.27688	14.7714		2.17629	14.0153
1.59662	5.96644		2.3759	16.6508		2.27091	13.5208		2.28087	14.8006		2.17975	14.0328
1.59937	5.97444		2.38005	16.6731		2.27452	13.5487		2.28481	14.8304		2.18325	14.0591
1.60214	5.99043		2.38414	16.6947		2.27817	13.5869		2.28878	14.8622		2.18673	14.0787
1.60493	5.99842		2.38827	16.732		2.2818	13.6026		2.29277	14.8792		2.19018	14.1127
1.60772	6.01441		2.39242	16.7484		2.28541	13.6201		2.29674	14.9198		2.19366	14.135
1.61048	6.02141		2.39654	16.7761		2.28903	13.6411		2.30068	14.9443		2.19715	14.1576
1.61325	6.0344		2.40065	16.8033		2.29268	13.6673		2.30466	14.9544		2.20756	14.2155
1.61606	6.04539		2.40484	16.8339		2.29628	13.6876		2.30864	14.9715		2.21103	14.239
1.61881	6.05739		2.40898	16.8521		2.29989	13.6972		2.3126	14.998		2.21449	14.2615
1.62159	6.06838		2.41306	16.8819		2.30354	13.7251		2.31655	15.0416		2.22147	14.3124
1.62438	6.08537		2.41721	16.9236		2.31077	13.7695		2.32054	15.0677		2.22836	14.3535
1.62717	6.09436		2.42136	16.9489		2.3144	13.799		2.32452	15.0993		2.23187	14.3758
1.62992	6.10636		2.42547	16.9736		2.31805	13.8256		2.32846	15.1403		2.23534	14.3847
1.63269	6.12335		2.42959	16.9901		2.32164	13.8322		2.33243	15.1577		2.23879	14.4078
1.63551	6.13534		2.43378	17.019		2.32524	13.8569		2.33642	15.1885		2.24226	14.4355
1.63826	6.13934		2.4379	17.0314		2.3289	13.8885		2.34038	15.2132		2.24578	14.4594
1.64103	6.15033		2.442	17.0549		2.33976	13.9668		2.34432	15.2582		2.24921	14.4699
1.64382	6.16732		2.44615	17.0884		2.34342	13.9927		2.34833	15.2799		2.25267	14.4862
1.64661	6.18631		2.4503	17.1115		2.347	14.0178		2.3523	15.3115		2.25618	14.5064
1.64937	6.18631		2.45441	17.1326		2.35061	14.0435		2.35623	15.3587		2.25965	14.5218
1.65214	6.1993		2.45853	17.1562		2.35427	14.0526		2.36021	15.3792		2.26309	14.5403
1.65495	6.2103		2.46271	17.1903		2.35789	14.0942		2.3642	15.4033		2.26658	14.5618
1.6577	6.21629		2.46684	17.2041		2.36149	14.1152		2.36815	15.4412		2.27008	14.5927
1.66047	6.23628		2.47093	17.2347		2.36513	14.1412		2.3721	15.47		2.27352	14.6088
1.66327	6.24927		2.47509	17.2674		2.36878	14.1771		2.37611	15.4949		2.27697	14.6326
1.66605	6.25627		2.47922	17.3051		2.37963	14.2336		2.38007	15.5363		2.28048	14.647
1.66882	6.27126		2.48334	17.3188		2.38325	14.2615		2.38401	15.5709		2.29089	14.7097
1.6716	6.27825		2.48747	17.3595		2.38684	14.2898		2.38799	15.5884		2.29439	14.7302
1.67439	6.28725		2.49164	17.3911		2.39049	14.3083		2.39198	15.5956		2.29782	14.7607
1.67714	6.30124		2.49577	17.4091		2.39414	14.3376		2.39593	15.6273		2.30128	14.7755
1.67992	6.30824		2.49987	17.4428		2.39772	14.3579		2.39987	15.6575		2.3048	14.7912
1.68272	6.32623		2.50402	17.4804		2.40134	14.3804		2.4039	15.6887		2.30825	14.804
1.6855	6.33122		2.50815	17.5032		2.40501	14.4166		2.40785	15.7071		2.31169	14.8223
1.68826	6.34422		2.51227	17.5345		2.4086	14.4305		2.41179	15.7395		2.31869	14.8795
1.69104	6.35421		2.51641	17.5675		2.4122	14.4606		2.41577	15.775		2.32213	14.9046
1.69384	6.3672		2.52059	17.5955		2.41586	14.4849		2.41976	15.7866		2.3256	14.9258
1.69659	6.3752		2.52471	17.6223		2.4195	14.5038		2.4237	15.8064		2.32909	14.9518
1.69936	6.38219		2.52882	17.6508		2.42309	14.5361		2.42765	15.8417		2.33255	14.9766
1.70216	6.39618		2.53296	17.6842		2.42671	14.5538		2.43168	15.8565		2.33601	14.9884
1.70494	6.40818		2.53709	17.7099		2.43036	14.5759		2.43563	15.8978		2.3395	15.0174
1.7077	6.41617		2.54121	17.7406		2.43397	14.5992		2.43957	15.9359		2.34298	15.0365
1.71048	6.43216		2.54533	17.7774		2.43757	14.6303		2.44356	15.9665		2.34643	15.0482
1.71329	6.43816		2.54951	17.8084		2.44122	14.6526		2.44753	15.9716		2.3499	15.0691
1.71604	6.44615		2.55365	17.8288		2.44485	14.6878		2.45146	16.0087		2.3534	15.0889
1.71881	6.45615		2.55775	17.8572		2.44845	14.7135		2.45544	16.0328		2.35685	15.11
1.7216	6.46015		2.5619	17.8959		2.45207	14.7216		2.45945	16.0518		2.36032	15.1119
1.72437	6.47214		2.56603	17.9341		2.45572	14.7388		2.4634	16.083		2.36381	15.1352
1.72715	6.48013		2.57014	17.9589		2.45932	14.7688		2.46734	16.1132		2.37074	15.1761
1.72992	6.49213		2.57426	18.0011		2.46294	14.8005		2.47135	16.1371		2.3742	15.1946
1.73273	6.50212		2.57844	18.0276		2.46658	14.8304		2.47531	16.1586		2.37771	15.2175
1.73548	6.50812		2.58259	18.0674		2.47022	14.8487		2.47924	16.1933		2.38116	15.232
1.73825	6.51911		2.58669	18.101		2.47382	14.8867		2.48322	16.2101		2.38462	15.2538
1.74105	6.5321		2.59083	18.1387		2.47743	14.9027		2.48721	16.2494		2.38811	15.2785
1.74382	6.5411		2.59498	18.1702		2.48108	14.9224		2.49118	16.2681		2.3916	15.2992
1.74659	6.55609		2.59907	18.1881		2.48469	14.949		2.49512	16.3052		2.39505	15.3137
1.74937	6.56308		2.6032	18.2307		2.4883	14.9982		2.49912	16.3422		2.39851	15.3256
1.75218	6.57408		2.60737	18.253		2.49194	15.0175		2.50309	16.3546		2.402	15.3435
1.75493	6.58507		2.61151	18.2806		2.49558	15.0311		2.50703	16.3791		2.40547	15.343
1.7577	6.59307		2.61561	18.3145		2.49918	15.0659		2.511	16.4061		2.40893	15.3377
1.7605	6.60406		2.61977	18.3441		2.50279	15.0753		2.51499	16.4395		2.41241	15.3487
1.76327	6.61106		2.62392	18.3791		2.50644	15.0988		2.51895	16.4744		2.41592	15.3589
1.76603	6.62305		2.62801	18.4041		2.51005	15.1356		2.5229	16.5084		2.42282	15.3637
1.76881	6.63404		2.63213	18.4443		2.51366	15.1623		2.52689	16.5382		2.42631	15.3506
1.77162	6.65003		2.63631	18.4724		2.51729	15.1826		2.53086	16.5633		2.42977	15.3401
1.77437	6.65603		2.64045	18.4954		2.52095	15.2123		2.53481	16.5779		2.43323	15.3416
1.77714	6.67002		2.64454	18.5267		2.52455	15.2461		2.53877	16.6075		2.43672	15.3538
1.77995	6.67402		2.64871	18.5624		2.52816	15.277		2.54278	16.6365		2.44021	15.3836
1.78271	6.69001		2.65286	18.5927		2.53181	15.2726		2.54673	16.6594		2.44366	15.4057
1.78548	6.7		2.65694	18.6153		2.53541	15.3045		2.55068	16.6955		2.44712	15.4336
1.78826	6.709		2.66107	18.664		2.53902	15.3323		2.55468	16.7277		2.45063	15.4511
1.79106	6.71999		2.66525	18.6863		2.54266	15.3674		2.55865	16.7526		2.45408	15.4655
1.79381	6.72999		2.66938	18.6955		2.54631	15.3843		2.56259	16.7784		2.45752	15.4655
1.79658	6.74598		2.67347	18.7306		2.54991	15.4076		2.56655	16.8017		2.46103	15.4725
1.79939	6.75297		2.67765	18.7616		2.55352	15.4456		2.57056	16.814		2.46452	15.5033
1.80216	6.76197		2.68178	18.786		2.55718	15.4558		2.57451	16.841		2.46796	15.5121
1.80492	6.77296		2.68588	18.807		2.56077	15.4685		2.57846	16.8706		2.47495	15.5516
1.80771	6.78295		2.69002	18.85		2.56437	15.505		2.58245	16.9008		2.47838	15.5605
1.81051	6.79195		2.69419	18.8846		2.56803	15.5263		2.58643	16.9202		2.48183	15.5674
1.81325	6.80294		2.69831	18.8927		2.57167	15.5645		2.59036	16.9423		2.48534	15.5723
1.81602	6.81593		2.70242	18.9293		2.57527	15.6031		2.59432	16.9705		2.48882	15.5866
1.81883	6.81993		2.70659	18.9567		2.57888	15.6183		2.59834	16.9962		2.49227	15.6118
1.8216	6.83692		2.71071	18.9777		2.58255	15.6416		2.60229	17.0313		2.49574	15.6388
1.82436	6.83792		2.71482	19.0049		2.58613	15.6611		2.60623	17.0603		2.49924	15.6768
1.82715	6.85491		2.71895	19.0424		2.58974	15.6941		2.61023	17.0884		2.50268	15.6795
1.82996	6.8689		2.72312	19.068		2.5934	15.7262		2.61421	17.1089		2.50614	15.7027
1.8327	6.8689		2.72724	19.0753		2.59703	15.7513		2.61814	17.1395		2.50965	15.7228
1.83547	6.88589		2.73135	19.1075		2.60063	15.7879		2.62211	17.1577		2.51312	15.7363
1.83827	6.89988		2.73553	19.1425		2.60425	15.8041		2.62611	17.1821		2.51657	15.7627
1.84104	6.90688		2.73964	19.1548		2.6079	15.8234		2.63006	17.21		2.52005	15.7742
1.84381	6.91288		2.74375	19.1767		2.61149	15.854		2.634	17.2392		2.52698	15.8228
1.8466	6.92787		2.74788	19.1976		2.6151	15.8757		2.63801	17.2676		2.53045	15.8379
1.8494	6.94186		2.75204	19.2207		2.61876	15.907		2.64198	17.2889		2.53395	15.865
1.85215	6.95085		2.75619	19.2479		2.62238	15.915		2.6459	17.317		2.53743	15.8881
1.85492	6.96085		2.76029	19.2646		2.62599	15.9649		2.64988	17.3339		2.54087	15.9045
1.85772	6.97284		2.76446	19.2917		2.62962	15.9843		2.6539	17.3503		2.54436	15.9223
1.86047	6.98184		2.76858	19.3014		2.63326	15.9874		2.65783	17.3922		2.54785	15.9161
1.86326	6.98883		2.77269	19.317		2.63685	16.0065		2.66178	17.4224		2.55129	15.9014
1.86603	7.00582		2.77682	19.3411		2.64047	16.0338		2.6658	17.4441		2.55476	15.8686
1.86884	7.01681		2.78097	19.3487		2.64413	16.0695		2.66976	17.4711		2.55826	15.8717
1.87159	7.02881		2.78512	19.3658		2.64775	16.1051		2.67368	17.5077		2.56173	15.8857
1.87437	7.0398		2.78922	19.3799		2.65135	16.1206		2.67767	17.5233		2.56519	15.9154
1.87717	7.05779		2.7934	19.3916		2.65498	16.1433		2.68167	17.5353		2.56867	15.9412
1.87993	7.06479		2.79753	19.4038		2.65863	16.1746		2.68561	17.5704		2.57215	15.9744
1.88269	7.07878		2.80163	19.4279		2.66222	16.1868		2.68957	17.6097		2.5756	16.014
1.88548	7.08577		2.80576	19.4562		2.66583	16.2206		2.69357	17.6386		2.57906	16.0597
1.88829	7.10276		2.8099	19.4715		2.66948	16.2357		2.69753	17.6735		2.58256	16.0917
1.89104	7.10876		2.81405	19.4935		2.67311	16.2618		2.70147	17.7057		2.58949	16.1573
1.89381	7.12275		2.81815	19.5263		2.67671	16.2911		2.70545	17.7266		2.59296	16.1987
1.89662	7.13774		2.82234	19.551		2.68035	16.3217		2.70944	17.7495		2.59646	16.2151
1.89937	7.15273		2.82647	19.5748		2.68399	16.3399		2.71339	17.7805		2.59991	16.267
1.90214	7.16073		2.83056	19.6069		2.68758	16.3498		2.71734	17.8028		2.60336	16.2868
1.90492	7.17772		2.83469	19.6363		2.6912	16.3819		2.72135	17.8316		2.60686	16.3069
1.90772	7.19071		2.83885	19.6656		2.69484	16.4183		2.72531	17.8597		2.61034	16.3318
1.91048	7.2077		2.84298	19.6863		2.69848	16.4388		2.72926	17.8944		2.61379	16.3474
1.91325	7.22069		2.84708	19.7193		2.70208	16.4755		2.73323	17.9096		2.61727	16.3798
1.91606	7.23368		2.85127	19.7468		2.7057	16.492		2.73722	17.9329		2.62077	16.4041
1.91882	7.24768		2.85541	19.7704		2.70935	16.5159		2.74116	17.9696		2.62421	16.4228
1.92159	7.26067		2.85949	19.7932		2.71294	16.5257		2.74512	17.9872		2.62766	16.4401
1.92438	7.27566		2.86363	19.8191		2.71655	16.5559		2.74913	18.0201		2.63117	16.458
1.92717	7.29365		2.86779	19.8366		2.7202	16.5838		2.75308	18.049		2.63464	16.4772
1.92993	7.30064		2.87191	19.8486		2.72383	16.588		2.75703	18.0784		2.64157	16.5253
1.9327	7.31064		2.87601	19.8635		2.72743	16.6003		2.761	18.1005		2.64509	16.5506
1.9355	7.33063		2.88021	19.8847		2.73107	16.625		2.765	18.1098		2.64852	16.5666
1.93826	7.34062		2.88434	19.8796		2.73472	16.6397		2.76895	18.1305		2.65197	16.5965
1.94103	7.35861		2.88843	19.8911		2.73831	16.6539		2.7729	18.1702		2.65548	16.6129
1.94383	7.3726		2.89258	19.9153		2.74191	16.6593		2.77689	18.2006		2.65895	16.6231
1.94661	7.3816		2.89673	19.9237		2.74557	16.6704		2.78087	18.2255		2.6624	16.6396
1.94937	7.39659		2.90083	19.9309		2.74919	16.676		2.78481	18.2618		2.66588	16.6696
1.95214	7.40758		2.90496	19.9516		2.7528	16.6917		2.78877	18.2795		2.66939	16.693
1.95495	7.42457		2.90914	19.9691		2.75642	16.7037		2.79278	18.307		2.67282	16.7134
1.9577	7.42857		2.91327	19.9777		2.76009	16.6995		2.79673	18.3328		2.67628	16.7451
1.96047	7.44256		2.91736	19.9989		2.76367	16.6821		2.80067	18.366		2.67979	16.7642
1.96327	7.45955		2.92151	20.0328		2.76727	16.6656		2.80467	18.3946		2.68325	16.7834
1.96606	7.46555		2.92565	20.0449		2.77093	16.6708		2.80864	18.4242		2.6867	16.8147
1.96881	7.48254		2.92977	20.0634		2.77455	16.6754		2.81258	18.4588		2.6902	16.8419
1.97159	7.48653		2.9339	20.0944		2.77815	16.67		2.81656	18.4779		2.70059	16.9231
1.97439	7.50153		2.93808	20.1164		2.78545	16.6831		2.82055	18.4961		2.7041	16.9584
1.97714	7.51452		2.9422	20.1419		2.7963	16.7066		2.8245	18.5198		2.70755	16.9726
1.97992	7.52051		2.9463	20.1744		2.79991	16.7218		2.82845	18.5526		2.7145	17.0441
1.98271	7.53451		2.95045	20.2166		2.80351	16.7481		2.83246	18.579		2.71799	17.0666
1.9855	7.5475		2.95459	20.2502		2.80716	16.7698		2.83642	18.6086		2.72143	17.1008
1.98826	7.55249		2.95871	20.2715		2.81081	16.8012		2.84035	18.6374		2.7249	17.1279
1.99104	7.56649		2.96283	20.3258		2.81439	16.8098		2.84434	18.6722		2.7284	17.1506
1.99383	7.57548		2.96701	20.353		2.81801	16.8203		2.84833	18.6815		2.73532	17.2073
1.99658	7.58847		2.97113	20.3847		2.82167	16.8379		2.85228	18.7107		2.73881	17.2505
1.99936	7.59647		2.97524	20.4172		2.82887	16.8598		2.85622	18.7567		2.74574	17.2952
2.00215	7.60346		2.97939	20.4736		2.83253	16.8866		2.86025	18.7774		2.7527	17.3594
2.00495	7.61446		2.98352	20.5075		2.83975	16.9169		2.8642	18.8096		2.75962	17.3984
2.00771	7.62445		2.98764	20.5526		2.84337	16.9322		2.86813	18.8404		2.7666	17.4483
2.01049	7.63744		2.99176	20.5968		2.84702	16.9468		2.87212	18.8645		2.77005	17.4662
2.01329	7.64444		2.99595	20.6355		2.85063	16.9733		2.87611	18.8741		2.77351	17.4819
2.01603	7.64844		3.00007	20.6788		2.85424	16.995		2.88005	18.9008		2.77701	17.5056
2.0188	7.66443		3.00418	20.7199		2.85789	17.0097		2.884	18.9186		2.78047	17.5207
2.0216	7.67342		3.00833	20.7742		2.86152	17.0326		2.88802	18.9482		2.78393	17.535
2.02438	7.68142		3.01245	20.8123		2.86512	17.0408		2.89197	18.9734		2.78742	17.564
2.02715	7.68941		3.01658	20.8567		2.86873	17.0419		2.89592	19.0206		2.79091	17.5896
2.02993	7.70241		3.0207	20.9084		2.87238	17.0648		2.89991	19.0356		2.79435	17.6115
2.03273	7.7134		3.02488	20.9465		2.87599	17.0772		2.90388	19.0548		2.79782	17.6328
2.03548	7.72039		3.02902	20.9865		2.8796	17.088		2.90782	19.0773		2.80131	17.6621
2.03825	7.73039		3.03311	21.0266		2.88689	17.1116		2.91179	19.1035		2.80823	17.69
2.04104	7.74838		3.03725	21.0788		2.89048	17.1292		2.9158	19.128		2.81171	17.7247
2.04382	7.75138		3.04139	21.1129		2.89775	17.1244		2.91974	19.1671		2.81866	17.7619
2.04659	7.77036		3.04551	21.1424		2.90135	17.1343		2.9237	19.1939		2.82212	17.782
2.04937	7.77936		3.04962	21.1855		2.90861	17.2104		2.92769	19.2226		2.82562	17.8083
2.05218	7.79335		3.05381	21.2123		2.91226	17.2373		2.93166	19.2356		2.83254	17.8403
2.05492	7.80035		3.05795	21.2431		2.91585	17.2843		2.93559	19.2599		2.83603	17.8629
2.0577	7.81034		3.06205	21.2858		2.91946	17.3066		2.93957	19.3035		2.83953	17.8826
2.0605	7.82433		3.0662	21.3221		2.9231	17.34		2.94357	19.3284		2.84296	17.9013
2.06327	7.83133		3.07034	21.3591		2.92672	17.3472		2.94752	19.3588		2.84643	17.9267
2.06603	7.83932		3.07444	21.3909		2.93033	17.359		2.95147	19.3852		2.84993	17.9551
2.06881	7.85531		3.07855	21.4244		2.93396	17.3836		2.95547	19.4125		2.85338	17.9643
2.07162	7.86431		3.08275	21.4564		2.93762	17.3803		2.95944	19.4324		2.85683	17.9783
2.07437	7.86931		3.08687	21.4897		2.94121	17.3777		2.96339	19.4506		2.86033	17.9852
2.07714	7.86731		3.09098	21.518		2.94482	17.3826		2.96735	19.4687		2.86382	18.0137
2.07994	7.86231		3.09515	21.5619		2.94848	17.3683		2.97134	19.5116		2.86727	18.0177
2.08272	7.85531		3.09928	21.5893		2.95208	17.3681		2.9753	19.5491		2.87073	18.0436
2.08547	7.85332		3.10337	21.6217		2.95569	17.392		2.97925	19.5783		2.87425	18.056
2.08826	7.82733		3.1075	21.6605		2.95933	17.4139		2.98324	19.6034		2.87768	18.0726
2.09107	7.77536		3.11168	21.6884		2.96298	17.4292		2.98722	19.6251		2.88114	18.0847
2.09345	7.05179		3.1158	21.714		2.96657	17.4621		2.99116	19.6521		2.88464	18.1084
			3.11991	21.7444		2.97018	17.489		2.99512	19.6594		2.88812	18.126
			3.12408	21.7948		2.97384	17.5087		2.99912	19.6962		2.89505	18.1788
			3.12821	21.822		2.97744	17.5441		3.00308	19.7106		2.89855	18.1989
			3.13232	21.8513		2.98104	17.5961		3.00703	19.7437		2.90199	18.221
			3.13644	21.886		2.98469	17.6351		3.01102	19.7733		2.90895	18.2506
			3.14061	21.9191		2.98834	17.6684		3.015	19.8039		2.91242	18.2613
			3.14474	21.9481		2.99193	17.6937		3.01894	19.814		2.92285	18.3414
			3.14884	21.9861		2.99555	17.7237		3.0229	19.8399		2.92976	18.3801
			3.15301	22.0231		2.99922	17.7554		3.02691	19.8677		2.94018	18.4546
			3.15714	22.0436		3.0028	17.7819		3.03086	19.9046		2.94366	18.4849
			3.16125	22.0701		3.0064	17.8167		3.0348	19.9261		2.94715	18.5126
			3.16538	22.1172		3.01006	17.8555		3.03879	19.9587		2.95059	18.5357
			3.16955	22.143		3.01369	17.8773		3.04277	19.9775		2.95406	18.5498
			3.17367	22.1623		3.0173	17.9119		3.04671	20.0096		2.96103	18.5834
			3.17778	22.1865		3.02092	17.9368		3.05067	20.0393		2.96797	18.6107
			3.18195	22.2108		3.02457	17.9758		3.0547	20.0653		2.97837	18.6796
			3.18607	22.2406		3.02816	17.9979		3.05863	20.0967		2.98535	18.7135
			3.19018	22.2694		3.03177	18.0385		3.06257	20.132		2.9888	18.7484
			3.19431	22.3048		3.03542	18.0764		3.06658	20.1703		2.99227	18.769
			3.19849	22.3346		3.03905	18.106		3.07056	20.1889		2.99921	18.814
			3.20261	22.3575		3.04265	18.1375		3.07449	20.2242		3.00267	18.8266
			3.20672	22.3905		3.04628	18.1777		3.07845	20.2448		3.00617	18.8428
			3.21089	22.4193		3.04993	18.1966		3.08247	20.2821		3.00965	18.8648
			3.215	22.443		3.05352	18.2315		3.08641	20.3139		3.0131	18.8785
			3.21912	22.4694		3.05714	18.2779		3.09036	20.3456		3.01658	18.8987
			3.22324	22.5076		3.06079	18.3159		3.09437	20.3847		3.02008	18.9108
			3.22741	22.5404		3.06442	18.3541		3.09833	20.4234		3.02352	18.9248
			3.23155	22.5462		3.06802	18.3758		3.10225	20.4418		3.02696	18.9422
			3.23566	22.5756		3.07165	18.4218		3.10624	20.4613		3.03048	18.9557
			3.23983	22.6072		3.07529	18.4487		3.11024	20.4998		3.03395	18.9576
			3.24395	22.6166		3.07888	18.4581		3.11418	20.5397		3.0374	18.9791
			3.24806	22.6406		3.0825	18.4961		3.11813	20.5815		3.04088	18.9951
			3.25217	22.6631		3.08615	18.5128		3.12215	20.6098		3.04439	19.0137
			3.25635	22.6019		3.08977	18.5389		3.1261	20.6376		3.04782	19.022
			3.26048	22.2303		3.09338	18.5755		3.13003	20.6769		3.05127	19.0381
			3.26458	15.8103		3.09701	18.5978		3.13402	20.6903		3.05479	19.0489
						3.10065	18.6301		3.13802	20.7249		3.05825	19.0521
						3.10425	18.6548		3.14196	20.7539		3.0617	19.0731
						3.10786	18.7062		3.14591	20.7959		3.0652	19.0951
						3.1115	18.7454		3.14992	20.8249		3.06869	19.1151
						3.11515	18.7842		3.15388	20.8571		3.07212	19.1293
						3.11875	18.8238		3.15782	20.8948		3.07559	19.153
						3.12961	18.923		3.1618	20.9146		3.07909	19.1661
						3.13322	18.9636		3.16579	20.9377		3.08601	19.2094
						3.1441	19.0636		3.16973	20.9805		3.08951	19.235
						3.15139	19.1329		3.17369	21.0097		3.093	19.2591
						3.15497	19.1614		3.1777	21.0421		3.0999	19.3006
						3.15857	19.1854		3.18166	21.0784		3.1034	19.3218
						3.16224	19.2093		3.1856	21.1023		3.10686	19.3412
						3.16586	19.246		3.18957	21.1294		3.11031	19.3532
						3.16946	19.2778		3.19357	21.1434		3.11381	19.3949
						3.17309	19.3135		3.19752	21.1898		3.12074	19.4232
						3.17676	19.3519		3.20147	21.2063		3.1242	19.4486
						3.18033	19.3762		3.20547	21.2334		3.13116	19.4734
						3.18394	19.4152		3.20944	21.2784		3.13462	19.4892
						3.1876	19.4459		3.21338	21.3037		3.14505	19.5783
						3.19122	19.4797		3.21735	21.3256		3.14851	19.5979
						3.19482	19.518		3.22135	21.3376		3.152	19.6239
						3.20211	19.5892		3.2253	21.3739		3.15548	19.6438
						3.2057	19.6181		3.22925	21.4059		3.15893	19.6616
						3.20931	19.6452		3.23324	21.4154		3.16591	19.7224
						3.21296	19.6727		3.23722	21.449		3.17281	19.7882
						3.21657	19.7113		3.24116	21.479		3.17631	19.8158
						3.22018	19.7577		3.24512	21.4977		3.17977	19.8231
						3.22383	19.7906		3.24913	21.5009		3.18323	19.8361
						3.22747	19.8186		3.25308	21.535		3.18672	19.8709
						3.23105	19.8618		3.25702	21.5573		3.19366	19.9021
						3.23467	19.8885		3.26103	21.5751		3.19711	19.9276
						3.23833	19.9184		3.265	21.611		3.20408	19.9616
						3.24194	19.9542		3.26893	21.6284		3.20753	19.9584
						3.24554	19.9819		3.2729	21.6391		3.21453	20.0072
						3.24919	20.0239		3.27691	21.6681		3.21796	20.0033
						3.26004	20.1012		3.28085	21.689		3.22142	20.021
						3.26369	20.1163		3.28479	21.7095		3.22493	20.0363
						3.2673	20.1462		3.28881	21.7243		3.22838	20.0444
						3.27091	20.1888		3.29277	21.7557		3.23883	20.1054
						3.27456	20.2131		3.2967	21.7974		3.24923	20.1562
						3.27819	20.2278		3.30069	21.812		3.25964	20.1745
						3.28179	20.2533		3.30468	21.8177		3.26313	20.1971
						3.2854	20.2939		3.30862	21.8398		3.26657	20.2057
						3.28904	20.3102		3.31257	21.8732		3.27699	20.2516
						3.29267	20.3423		3.3166	21.888		3.28044	20.2728
						3.29628	20.3662		3.32054	21.9058		3.29435	20.3147
						3.29991	20.3929		3.32448	21.9474		3.29785	20.3417
						3.30355	20.4222		3.32847	21.9703		3.31173	20.3841
						3.30715	20.4669		3.33246	21.9751		3.31518	20.4021
						3.31076	20.4819		3.3364	22.0043		3.32215	20.4373
						3.31441	20.4952		3.34035	22.0315		3.3256	20.4514
						3.31803	20.5255		3.34437	22.052		3.32907	20.4704
						3.32163	20.5635		3.34832	22.0775		3.33949	20.507
						3.32528	20.5914		3.35227	22.1089		3.34646	20.547
						3.32893	20.6151		3.35625	22.1344		3.3499	20.5653
						3.33251	20.6545		3.36023	22.1578		3.35336	20.5721
						3.33612	20.6802		3.36417	22.1782		3.3638	20.6073
						3.33977	20.7077		3.36814	22.1938		3.36727	20.6207
						3.34339	20.7352		3.37215	22.2228		3.37076	20.6376
						3.34699	20.7823		3.37609	22.2522		3.37421	20.6506
						3.35063	20.8134		3.38005	22.2842		3.37767	20.6635
						3.35788	20.8684		3.38404	22.3012		3.38116	20.6828
						3.36149	20.9068		3.38801	22.3182		3.38465	20.6938
						3.36514	20.9243		3.39195	22.3478		3.3881	20.7126
						3.36874	20.958		3.39592	22.3681		3.39157	20.7271
						3.37235	20.9855		3.39992	22.3857		3.39507	20.7475
						3.376	21.0237		3.40386	22.4208		3.39851	20.7619
						3.37965	21.0543		3.40783	22.464		3.40198	20.7632
						3.38324	21.0735		3.41181	22.4723		3.40548	20.7804
						3.3941	21.1525		3.41578	22.4709		3.40895	20.792
						3.39771	21.1991		3.41974	22.4834		3.4124	20.8072
						3.40137	21.2323		3.4237	22.4836		3.41589	20.8381
						3.40859	21.2917		3.42769	22.4626		3.41939	20.8479
						3.41222	21.3212		3.43165	22.4397		3.42282	20.8637
						3.41588	21.3439		3.4356	22.3549		3.42627	20.8885
						3.41946	21.3733		3.43958	22.173		3.42978	20.907
						3.42307	21.4126		3.44357	15.5563		3.43326	20.9164
						3.42673	21.4331					3.4367	20.9304
						3.43395	21.4886					3.44019	20.958
						3.43759	21.5243					3.4437	20.9825
						3.44123	21.539					3.44712	21.0011
						3.44844	21.5784					3.45058	21.0103
						3.45209	21.589					3.45409	21.0298
						3.45572	14.879					3.45756	21.0301
												3.46101	21.0564
												3.46451	21.068
												3.468	21.0866
												3.47143	21.0893
												3.47489	21.1056
												3.4784	21.1282
												3.48185	21.1344
												3.48531	21.1376
												3.48881	21.153
												3.4923	21.1562
												3.49573	21.1438
												3.4992	21.1319
												3.5027	21.0672
												3.50538	14.549

## Sheet: Fig. 2f
With 1.5 M Na3Citrate
0-cycle			1-cycle			3-cycle			5-cycle			7-cycle
Strain (mm/mm)	Stress (Mpa)		Strain (mm/mm)	Stress (Mpa)		Strain (mm/mm)	Stress (Mpa)		Strain (mm/mm)	Stress (Mpa)		Strain (mm/mm)	Stress (Mpa)
0	-0.01051		0	0.00398		0	0.00466		0	-0.00391		0	-0.02414
0.00209	0.15032		0.00227	0.2457		0.00204	0.29492		0.00227	0.58761		0.00227	0.49539
0.007	0.41154		0.00586	0.63885		0.00755	0.88365		0.00755	1.44815		0.00755	1.29194
0.01082	0.58185		0.01235	1.09315		0.01158	1.23241		0.01159	1.9292		0.01159	1.78552
0.01468	0.73989		0.01561	1.28439		0.01576	1.5618		0.01576	2.35025		0.01576	2.21901
0.01857	0.87627		0.01894	1.48169		0.01998	1.86827		0.01997	2.68821		0.01997	2.60584
0.02249	1.01322		0.02545	1.7922		0.02417	2.14904		0.02417	2.97512		0.02417	2.94603
0.02638	1.12659		0.02873	1.94029		0.02833	2.37689		0.02833	3.21787		0.02833	3.20888
0.03023	1.2371		0.03203	2.08201		0.03251	2.63082		0.03251	3.45429		0.03251	3.50532
0.03417	1.34737		0.03527	2.22659		0.03672	2.86072		0.03672	3.67917		0.03672	3.74403
0.03807	1.43758		0.04186	2.48551		0.04086	3.07069		0.04086	3.83957		0.04086	3.95297
0.04193	1.52826		0.04513	2.59299		0.04502	3.28625		0.04502	4.02681		0.04502	4.15138
0.04582	1.61441		0.04838	2.70589		0.04924	3.48038		0.04924	4.1861		0.04924	4.34453
0.04974	1.69538		0.05495	2.92404		0.05342	3.67302		0.05342	4.35676		0.05342	4.52478
0.05361	1.77715		0.0582	3.03408		0.05759	3.85988		0.05759	4.51456		0.05759	4.70304
0.05748	1.84849		0.06147	3.14124		0.0618	4.02923		0.06179	4.66584		0.06179	4.86497
0.06142	1.92556		0.06479	3.23185		0.06599	4.21219		0.06599	4.82308		0.06599	5.02544
0.06531	1.99689		0.07131	3.43121		0.07013	4.35695		0.07013	4.94977		0.07013	5.16358
0.06917	2.06306		0.0746	3.53344		0.0743	4.52145		0.07429	5.0882		0.07429	5.30826
0.07308	2.1324		0.07789	3.62691		0.07852	4.68838		0.07852	5.24059		0.07852	5.45258
0.07699	2.19689		0.08113	3.70717		0.08268	4.8473		0.08268	5.35592		0.08268	5.58854
0.08086	2.25247		0.08772	3.89108		0.08685	4.99597		0.08685	5.50291		0.08685	5.72124
0.08472	2.31545		0.09099	3.96592		0.09107	5.15024		0.09107	5.62699		0.09107	5.84504
0.08866	2.37635		0.09424	4.05303		0.09526	5.28941		0.09526	5.74269		0.09526	5.94815
0.09255	2.43209		0.10082	4.20414		0.0994	5.42429		0.0994	5.8759		0.0994	6.0567
0.09642	2.48519		0.10407	4.275		0.10356	5.5534		0.10356	5.98321		0.10356	6.16544
0.10032	2.53471		0.10733	4.34459		0.10779	5.68512		0.10779	6.10356		0.10779	6.29705
0.10424	2.58893		0.11064	4.41481		0.11195	5.80622		0.11194	6.22522		0.11194	6.41032
0.10811	2.63551		0.11718	4.55939		0.11612	5.92266		0.11612	6.32918		0.11612	6.5147
0.11198	2.68519		0.12046	4.6086		0.12034	6.05177		0.12034	6.454		0.12034	6.64958
0.1159	2.73487		0.12374	4.67213		0.12452	6.15983		0.12452	6.56709		0.12452	6.76503
0.11979	2.77858		0.12699	4.73455		0.12867	6.26602		0.12867	6.66155		0.12867	6.87504
0.12366	2.82763		0.13357	4.84745		0.13284	6.3806		0.13284	6.77687		0.13284	6.97052
0.12756	2.8711		0.13685	4.90318		0.13705	6.47207		0.13705	6.87394		0.13705	7.05003
0.13148	2.91584		0.14011	4.95828		0.14122	6.56597		0.14122	6.98143		0.14121	7.15985
0.13536	2.95876		0.14668	5.06115		0.1454	6.6677		0.1454	7.08018		0.1454	7.2321
0.13922	2.99705		0.14992	5.11688		0.14961	6.76029		0.14962	7.18712		0.14961	7.34265
0.14315	3.04029		0.1565	5.21178		0.15378	6.85251		0.15378	7.28735		0.15378	7.44322
0.14703	3.0828		0.15978	5.25685		0.15793	6.92908		0.15793	7.38236		0.15793	7.51166
0.15091	3.11568		0.16632	5.34602		0.16212	7.03006		0.16212	7.4826		0.16212	7.60405
0.15481	3.1535		0.16961	5.39315		0.16632	7.10067		0.16632	7.56625		0.16632	7.69518
0.15872	3.19586		0.17611	5.4742		0.17047	7.17203		0.17047	7.65307		0.17047	7.7638
0.1626	3.22444		0.1827	5.55971		0.17466	7.25735		0.17466	7.7438		0.17466	7.82625
0.16647	3.26226		0.18596	5.59952		0.17888	7.32889		0.17888	7.84124		0.17888	7.89995
0.1704	3.29825		0.18925	5.63503		0.18306	7.39634		0.18306	7.91799		0.18306	7.98309
0.17429	3.33432		0.19255	5.67994		0.1872	7.46881		0.1872	8.00481		0.1872	8.05443
0.17815	3.36139		0.19579	5.71131		0.19139	7.53514		0.19139	8.09461		0.19139	8.12486
0.18206	3.39586		0.19905	5.74761		0.19559	7.61581		0.19559	8.19037		0.19559	8.18422
0.18597	3.43312		0.20236	5.78519		0.19974	7.66946		0.19974	8.26583		0.19974	8.25084
0.18985	3.45836		0.20563	5.78392		0.20393	7.75665		0.20393	8.35339		0.20393	8.32182
0.19371	3.49132		0.20889	5.83089		0.20814	7.81273		0.20814	8.42996		0.20814	8.38299
0.19764	3.52317		0.21219	5.87038		0.21233	7.86918		0.21233	8.51212		0.21233	8.43854
0.20154	3.55199		0.21547	5.91401		0.21648	7.93849		0.21648	8.58311		0.21648	8.49718
0.2054	3.58041		0.21871	5.95892		0.22066	7.98637		0.22066	8.64775		0.22066	8.57251
0.2093	3.60939		0.22198	5.99777		0.22486	8.06164		0.22486	8.72936		0.22486	8.63241
0.21322	3.63487		0.22529	6.03424		0.22902	8.10337		0.22902	8.80704		0.22901	8.68851
0.21709	3.66322		0.22856	6.0699		0.23319	8.15218		0.23319	8.86834		0.23319	8.74914
0.22095	3.68639		0.23182	6.12166		0.2374	8.20472		0.2374	8.93727		0.2374	8.80523
0.22489	3.71895		0.23512	6.15382		0.24161	8.27142		0.24161	9.00658		0.24161	8.86459
0.22879	3.74363		0.2384	6.17341		0.24575	8.32153		0.24575	9.06471		0.24575	8.91415
0.23264	3.77014		0.24164	6.22675		0.24993	8.3804		0.24993	9.13382		0.24993	8.97514
0.23655	3.79315		0.24822	6.29299		0.25413	8.41357		0.25413	9.21226		0.25413	9.02197
0.24047	3.81799		0.25475	6.35939		0.25828	8.47337		0.25828	9.26685		0.25828	9.0768
0.24433	3.83758		0.25806	6.38885		0.26246	8.52013		0.26246	9.34342		0.26246	9.12163
0.2482	3.8621		0.26785	6.48535		0.26668	8.56783		0.26668	9.39763		0.26668	9.1701
0.25214	3.88854		0.27114	6.51561		0.27088	8.6226		0.27088	9.45669		0.27088	9.23364
0.25602	3.91019		0.2744	6.5578		0.27502	8.66229		0.27502	9.50886		0.27502	9.27775
0.25988	3.92882		0.28098	6.61799		0.2792	8.70383		0.2792	9.5573		0.2792	9.32549
0.2638	3.95645		0.28425	6.65685		0.28341	8.76252		0.28341	9.62139		0.28341	9.38812
0.26772	3.97914		0.28751	6.68376		0.28755	8.80052		0.28755	9.66871		0.28755	9.42551
0.27158	3.99801		0.29078	6.71911		0.29171	8.84598		0.29171	9.72311		0.29172	9.48578
0.27544	4.01967		0.29407	6.74904		0.29595	8.89032		0.29595	9.78627		0.29595	9.54133
0.27938	4.03885		0.30061	6.81783		0.30014	8.93671		0.30014	9.83527		0.30014	9.56656
0.28327	4.05932		0.30391	6.84952		0.30428	8.97845		0.30428	9.87812		0.30428	9.60831
0.28713	4.07994		0.30719	6.87978		0.30846	9.02409		0.30846	9.92451		0.30846	9.65442
0.29104	4.10303		0.31371	6.94076		0.31268	9.07048		0.31268	9.97574		0.31268	9.69635
0.29496	4.12094		0.317	6.96895		0.31681	9.10811		0.31681	10.0195		0.31681	9.73266
0.29882	4.13535		0.32027	7.00589		0.32098	9.14444		0.32099	10.0665		0.32099	9.78367
0.3027	4.15637		0.32684	7.07866		0.32523	9.21002		0.32523	10.1298		0.32523	9.84285
0.30662	4.17611		0.33012	7.09761		0.3294	9.23983		0.3294	10.1675		0.3294	9.87589
0.31051	4.19825		0.33337	7.12946		0.33355	9.28175		0.33355	10.2064		0.33355	9.91146
0.31438	4.21537		0.33664	7.16338		0.33775	9.31082		0.33774	10.26		0.33775	9.96229
0.31829	4.23439		0.33993	7.18503		0.34195	9.34901		0.34195	10.3115		0.34195	9.97954
0.3222	4.25334		0.34647	7.2535		0.34609	9.39577		0.34609	10.343		0.34609	10.0119
0.32607	4.26967		0.34977	7.28535		0.35026	9.43285		0.35026	10.3895		0.35026	10.0512
0.32995	4.28455		0.3563	7.34586		0.35449	9.4811		0.35449	10.4428		0.3545	10.0915
0.33388	4.30342		0.35957	7.38025		0.35867	9.52302		0.35867	10.4898		0.35867	10.138
0.33775	4.3215		0.36287	7.40732		0.36282	9.55189		0.36282	10.5181		0.36282	10.1852
0.34162	4.33973		0.36939	7.46768		0.36702	9.5953		0.36702	10.5557		0.36701	10.2232
0.34554	4.35725		0.3727	7.49793		0.37122	9.62958		0.37122	10.5852		0.37122	10.2616
0.34944	4.37054		0.37598	7.52309		0.37535	9.65958		0.37535	10.6192		0.37535	10.286
0.35332	4.38718		0.37923	7.55876		0.37953	9.70355		0.37953	10.6636		0.37953	10.3252
0.35719	4.40024		0.38251	7.59076		0.38377	9.73876		0.38376	10.7226		0.38376	10.3764
0.36112	4.42014		0.3858	7.62166		0.38794	9.78217		0.38794	10.7666		0.38794	10.4205
0.365	4.43256		0.38905	7.65494		0.39209	9.81533		0.39209	10.8065		0.39209	10.4619
0.36887	4.44896		0.39563	7.72627		0.39629	9.85296		0.39629	10.8363		0.39629	10.5027
0.37278	4.46489		0.40216	7.78471		0.40048	9.89563		0.40048	10.8771		0.40048	10.5341
0.37669	4.484		0.40543	7.82229		0.40463	9.91892		0.40463	10.9009		0.40463	10.5702
0.38057	4.5004		0.40874	7.84156		0.4088	9.9586		0.4088	10.9561		0.4088	10.5955
0.38444	4.51568		0.41197	7.87834		0.41302	9.99828		0.41302	11.0049		0.41302	10.6383
0.38837	4.53033		0.41856	7.94697		0.4172	10.0342		0.4172	11.0567		0.4172	10.6679
0.39226	4.54753		0.42183	7.9801		0.42137	10.067		0.42137	11.0988		0.42137	10.7104
0.39612	4.56298		0.42509	8.01656		0.42556	10.1136		0.42556	11.1495		0.42556	10.757
0.40003	4.57707		0.42837	8.05143		0.42974	10.1468		0.42974	11.1858		0.42975	10.7839
0.40393	4.59419		0.43166	8.08328		0.43389	10.1758		0.43389	11.2231		0.43389	10.8095
0.40781	4.6082		0.4415	8.17596		0.43807	10.2092		0.43806	11.2596		0.43807	10.8305
0.41168	4.62333		0.44476	8.21465		0.44229	10.2479		0.44229	11.3019		0.44229	10.8679
0.41562	4.63973		0.4513	8.27675		0.44647	10.2811		0.44647	11.3442		0.44648	10.9075
0.4195	4.6539		0.45459	8.31672		0.45064	10.3117		0.45064	11.3768		0.45064	10.934
0.42336	4.66561		0.46111	8.38742		0.45483	10.3472		0.45483	11.4218		0.45483	10.9725
0.42727	4.68137		0.46442	8.42707		0.45902	10.3785		0.45903	11.4597		0.45903	11.0024
0.43119	4.69721		0.46769	8.45621		0.46317	10.4138		0.46317	11.4986		0.46316	11.0172
0.43505	4.71449		0.47094	8.49634		0.46733	10.4549		0.46733	11.5362		0.46733	11.0573
0.43893	4.72723		0.47752	8.55287		0.47155	10.4935		0.47155	11.5638		0.47155	11.0898
0.44286	4.74666		0.48077	8.59363		0.47574	10.5267		0.47574	11.5964		0.47575	11.1399
0.44674	4.75701		0.48403	8.63137		0.4799	10.5714		0.4799	11.6264		0.4799	11.1673
0.4506	4.76887		0.49063	8.70159		0.4841	10.606		0.4841	11.6562		0.4841	11.2034
0.45453	4.78575		0.49388	8.74268		0.4883	10.6418		0.4883	11.697		0.4883	11.2466
0.45843	4.80119		0.50044	8.80669		0.49243	10.6584		0.49243	11.7101		0.49243	11.2684
0.4623	4.81632		0.5037	8.84506		0.49659	10.7055		0.49659	11.7505		0.49659	11.2993
0.46617	4.82834		0.51026	8.92086		0.50082	10.7416		0.50082	11.7939		0.50082	11.3372
0.4701	4.84435		0.51356	8.95955		0.50501	10.7793		0.50501	11.8317		0.50501	11.3613
0.47398	4.85669		0.5201	9.03344		0.50917	10.8069		0.50917	11.8543		0.50917	11.3962
0.47785	4.8711		0.52338	9.06385		0.51336	10.8426		0.51336	11.8792		0.51336	11.4307
0.48177	4.89068		0.52989	9.1535		0.51757	10.8819		0.51757	11.9126		0.51757	11.4675
0.48568	4.90398		0.5332	9.1828		0.52171	10.913		0.52171	11.9338		0.52171	11.4908
0.48955	4.91377		0.53974	9.26194		0.52587	10.9511		0.52587	11.9508		0.52587	11.5198
0.49343	4.93081		0.54303	9.29825		0.53009	10.9818		0.53009	11.9716		0.53009	11.5501
0.49735	4.94435		0.54956	9.38264		0.53427	11.0164		0.53427	11.9994		0.53427	11.5815
0.50122	4.95916		0.55282	9.42659		0.53844	11.0435		0.53844	12.0445		0.53844	11.6126
0.50509	4.97094		0.55941	9.50207		0.54264	11.0776		0.54264	12.0856		0.54264	11.6462
0.50902	4.98654		0.56267	9.5508		0.54684	11.1228		0.54684	12.1374		0.54684	11.6725
0.51292	5.00064		0.56925	9.62054		0.55097	11.1534		0.55097	12.1645		0.55097	11.7068
0.51679	5.01178		0.57248	9.66799		0.55515	11.1856		0.55515	12.2099		0.55515	11.7365
0.52068	5.02556		0.57906	9.74634		0.55937	11.2337		0.55937	12.2688		0.55937	11.771
0.5246	5.04275		0.58233	9.78455		0.56353	11.2609		0.56353	12.3077		0.56353	11.7977
0.52846	5.05366		0.5856	9.8293		0.5677	11.2948		0.5677	12.3448		0.5677	11.8221
0.53233	5.06576		0.58889	9.87389		0.57192	11.3408		0.57192	12.3765		0.57192	11.8605
0.53627	5.07954		0.59217	9.91656		0.57611	11.3758		0.57611	12.3865		0.57611	11.8957
0.54016	5.09594		0.59542	9.95494		0.58024	11.4051		0.58024	12.4245		0.58024	11.9159
0.54403	5.10518		0.59869	10.0067		0.58442	11.4414		0.58442	12.4715		0.58442	11.9562
0.54793	5.11855		0.60199	10.0387		0.58864	11.4887		0.58864	12.5192		0.58864	11.9887
0.55185	5.1367		0.60526	10.0793		0.5928	11.5116		0.5928	12.5581		0.5928	12.0156
0.55572	5.14873		0.60852	10.1304		0.59697	11.5446		0.59697	12.5913		0.59697	12.0451
0.55959	5.15852		0.61183	10.1667		0.60119	11.5849		0.60119	12.6364		0.60119	12.0811
0.56351	5.17428		0.6151	10.2148		0.60537	11.6257		0.60537	12.6755		0.60537	12.1136
0.5674	5.18981		0.61834	10.26		0.60951	11.646		0.60951	12.6936		0.60951	12.1345
0.57128	5.2		0.62492	10.3459		0.61369	11.6808		0.61369	12.6535		0.6137	12.1706
0.57517	5.2129		0.62819	10.4		0.6179	11.7255		0.6179	12.666		0.61789	12.204
0.57909	5.23225		0.63476	10.4788		0.62206	11.754		0.62206	12.7338		0.62206	12.2323
0.58297	5.24291		0.63803	10.5366		0.62624	11.7833		0.62624	12.7979		0.62624	12.2699
0.58684	5.25621		0.64456	10.6255		0.63046	11.8338		0.63046	12.8614		0.63046	12.3008
0.59076	5.26959		0.64785	10.6661		0.63464	11.8647		0.63464	12.8916		0.63464	12.3231
0.59464	5.28471		0.65439	10.7723		0.63878	11.8884		0.63878	12.9265		0.63878	12.3534
0.59852	5.29347		0.65769	10.8127		0.64297	11.9234		0.64297	12.9702		0.64297	12.3792
0.60242	5.30987		0.66421	10.9053		0.64716	11.9623		0.64716	12.9967		0.64716	12.4073
0.60634	5.3203		0.66748	10.9588		0.65133	11.9914		0.65133	13.0336		0.65133	12.438
0.61021	5.33201		0.67404	11.046		0.65551	12.0393		0.65551	13.08		0.65551	12.4656
0.61407	5.34339		0.67732	11.0994		0.65973	12.0704		0.65973	13.1172		0.65973	12.5006
0.61801	5.36354		0.68389	11.1869		0.66391	12.1034		0.66391	13.1646		0.66391	12.5369
0.6219	5.37022		0.68714	11.2358		0.66805	12.1276		0.66805	13.1875		0.66805	12.5585
0.62576	5.38495		0.6937	11.3385		0.67223	12.166		0.67223	13.2337		0.67223	12.593
0.62966	5.40104		0.69697	11.3842		0.67643	12.1993		0.67644	13.2419		0.67643	12.6242
0.63359	5.41704		0.70355	11.4782		0.6806	12.2364		0.6806	13.2821		0.6806	12.6511
0.63745	5.42484		0.70683	11.5194		0.68478	12.2684		0.68478	13.3194		0.68477	12.672
0.64132	5.43997		0.71334	11.6119		0.68899	12.3204		0.68899	13.3687		0.68899	12.7119
0.64526	5.45398		0.71663	11.6578		0.69318	12.356		0.69318	13.3678		0.69318	12.7346
0.64915	5.46831		0.72317	11.7524		0.69733	12.3856		0.69733	13.3205		0.69733	12.7551
0.65301	5.47914		0.72647	11.7982		0.7015	12.4257		0.70151	13.351		0.7015	12.7891
0.65691	5.49475		0.733	11.8987		0.70571	12.4635		0.70571	13.3915		0.70571	12.8179
0.66083	5.50916		0.73627	11.9554		0.70987	12.4929		0.70987	13.4352		0.70986	12.8404
0.6647	5.51815		0.74283	12.0406		0.71405	12.5283		0.71405	13.4682		0.71405	12.8677
0.66856	5.53408		0.7461	12.0971		0.71826	12.5743		0.71826	13.4854		0.71826	12.8953
0.6725	5.5508		0.75268	12.1908		0.72246	12.6054		0.72246	13.4964		0.72246	12.9263
0.67639	5.56083		0.75593	12.2368		0.7266	12.6336		0.7266	13.4744		0.7266	12.9486
0.68026	5.57588		0.76251	12.3326		0.73077	12.6701		0.73077	13.4895		0.73077	12.9777
0.68416	5.58989		0.76575	12.3731		0.73498	12.715		0.73498	13.4913		0.73498	13.0053
0.68808	5.60581		0.77234	12.468		0.73913	12.7506		0.73913	13.4951		0.73913	13.0214
0.69194	5.61409		0.77561	12.5145		0.7433	12.789		0.7433	13.5107		0.7433	13.0517
0.69581	5.6254		0.78214	12.6046		0.74753	12.8339		0.74753	13.5221		0.74753	13.0917
0.69974	5.64403		0.78544	12.6467		0.75172	12.8763		0.75172	13.5392		0.75172	13.1191
0.70364	5.6586		0.78868	12.6916		0.75586	12.9061		0.75586	13.5709		0.75586	13.143
0.7075	5.6672		0.79194	12.7455		0.76005	12.9464		0.76005	13.5899		0.76005	13.1648
0.71141	5.68209		0.79527	12.7989		0.76426	12.9827		0.76426	13.6093		0.76426	13.2067
0.71533	5.69992		0.79854	12.8419		0.7684	13.0118		0.7684	13.5897		0.7684	13.2265
0.71918	5.70438		0.80179	12.885		0.77257	13.0483		0.77257	13.5031		0.77257	13.2585
0.72306	5.71975		0.80508	12.9342		0.7768	13.0969		0.7768	13.4809		0.7768	13.2935
0.72699	5.73368		0.80836	12.9723		0.78099	13.1264		0.78099	13.5068		0.78099	13.3209
0.73087	5.74904		0.8116	13.0182		0.78514	13.1616		0.78514	13.4023		0.78514	13.3496
0.73474	5.76035		0.81488	13.0639		0.78932	13.1914		0.78932	13.3643		0.78932	13.3847
0.73866	5.77627		0.8182	13.1002		0.79354	13.2365		0.79354	13.3291		0.79354	13.4075
0.74258	5.79164		0.82146	13.1473		0.79766	13.2668		0.79766	13.2702		0.79766	13.4413
0.74643	5.80311		0.82472	13.185		0.80184	13.3009		0.80184	13.248		0.80184	13.4614
0.75031	5.81672		0.82801	13.2244		0.80607	13.3406		0.80607	13.2668		0.80607	13.5072
0.75423	5.82866		0.83129	13.2486		0.81025	13.3769		0.81025	13.2728		0.81025	13.5448
0.75812	5.84355		0.83454	13.3032		0.8144	13.4026		0.8144	13.2853		0.8144	13.556
0.76199	5.85732		0.83781	13.3433		0.8186	13.4425		0.8186	13.2998		0.8186	13.603
0.7659	5.875		0.84439	13.4116		0.82279	13.4744		0.82279	13.3125		0.82279	13.6308
0.76981	5.88846		0.84765	13.464		0.82693	13.5105		0.82693	13.3114		0.82693	13.6539
0.77369	5.90032		0.85422	13.5264		0.83111	13.5491		0.83111	13.3317		0.83111	13.6994
0.77756	5.91178		0.85747	13.5637		0.83535	13.5897		0.83535	13.3318		0.83535	13.7423
0.78148	5.92914		0.86405	13.6385		0.83951	13.6262		0.83952	13.319		0.83952	13.7604
0.78536	5.9367		0.86733	13.6675		0.84367	13.6501		0.84367	13.3261		0.84367	13.7956
0.78924	5.95183		0.87387	13.7543		0.84787	13.6951		0.84787	13.3581		0.84787	13.8363
0.79315	5.96887		0.87715	13.7717		0.85206	13.7304		0.85206	13.406		0.85206	13.8702
0.79706	5.984		0.8804	13.8151		0.8562	13.7523		0.8562	13.4187		0.8562	13.8984
0.80093	5.99642		0.88697	13.8842		0.86038	13.7944		0.86038	13.4446		0.86038	13.937
0.8048	6.01306		0.89026	13.925		0.86461	13.8231		0.86461	13.4582		0.86462	13.9723
0.80874	6.02381		0.89352	13.956		0.86879	13.8543		0.86879	13.4787		0.86879	14.0075
0.81261	6.03328		0.8968	13.9949		0.87294	13.8733		0.87294	13.4949		0.87294	14.0327
0.81648	6.04889		0.90008	14.021		0.87714	13.895		0.87714	13.5353		0.87714	14.0663
0.82039	6.06648		0.90333	14.0503		0.88133	13.9044		0.88133	13.5724		0.88133	14.1041
0.82431	6.07763		0.90659	14.0901		0.88548	13.8992		0.88548	13.5793		0.88548	14.1264
0.82817	6.09124		0.9099	14.1162		0.88964	13.9057		0.88964	13.6102		0.88964	14.1556
0.83205	6.10414		0.91319	14.1449		0.89387	13.8697		0.89387	13.6447		0.89387	14.205
0.83598	6.11728		0.91644	14.1799		0.89806	13.7974		0.89806	13.6842		0.89806	14.2286
0.83986	6.1324		0.91973	14.214		0.90222	13.749		0.90222	13.708		0.90222	14.2649
0.84373	6.13973		0.92302	14.2468		0.90641	13.7404		0.90641	13.7147		0.90641	14.2956
0.84764	6.15788		0.92626	14.2737		0.9106	13.7585		0.9106	13.7503		0.9106	14.3277
0.85155	6.16879		0.92952	14.307		0.91475	13.7792		0.91475	13.773		0.91475	14.3535
0.85542	6.17643		0.93284	14.3462		0.91892	13.8084		0.91892	13.8183		0.91892	14.3992
0.85929	6.18917		0.93611	14.3806		0.92313	13.8427		0.92313	13.8464		0.92313	14.4359
0.86323	6.2043		0.93937	14.4134		0.92733	13.8807		0.92733	13.887		0.92733	14.4675
0.86711	6.2121		0.94266	14.443		0.93148	13.901		0.93148	13.9161		0.93148	14.507
0.87097	6.21927		0.94596	14.465		0.93568	13.9422		0.93568	13.9414		0.93568	14.5439
0.87489	6.23838		0.94919	14.5054		0.93987	13.9694		0.93987	13.9813		0.93987	14.5744
0.8788	6.25096		0.95245	14.5252		0.94402	13.9903		0.94402	14.0219		0.94402	14.5925
0.88266	6.2586		0.95577	14.5575		0.94818	14.0357		0.94818	14.056		0.94818	14.6294
0.88654	6.26632		0.95903	14.585		0.95241	14.0799		0.95241	14.0972		0.95241	14.667
0.89047	6.28551		0.9623	14.6197		0.9566	14.1127		0.95659	14.1309		0.95659	14.6971
0.89434	6.29371		0.9656	14.6465		0.96075	14.1477		0.96075	14.1443		0.96075	14.7305
0.89821	6.30916		0.96887	14.6798		0.96495	14.1909		0.96495	14.1961		0.96495	14.765
0.90214	6.32182		0.97212	14.7137		0.96915	14.2446		0.96915	14.2351		0.96915	14.802
0.90604	6.34013		0.97539	14.7463		0.97329	14.2787		0.97329	14.2554		0.97329	14.824
0.90991	6.34666		0.9787	14.7772		0.97744	14.3232		0.97745	14.288		0.97744	14.8541
0.91378	6.36194		0.98196	14.8166		0.98167	14.3796		0.98167	14.3452		0.98167	14.8873
0.91772	6.37826		0.98523	14.8381		0.98586	14.416		0.98586	14.3714		0.98586	14.9193
0.92159	6.39108		0.98853	14.8767		0.99002	14.451		0.99002	14.4217		0.99002	14.9538
0.92546	6.40573		0.99181	14.8968		0.99421	14.497		0.99422	14.4573		0.99422	14.9854
0.92939	6.416		0.99504	14.9325		0.99842	14.5503		0.99842	14.4912		0.99842	15.0177
0.93329	6.4254		0.99832	14.9631		1.00255	14.592		1.00255	14.5179		1.00255	15.0398
0.93715	6.44092		1.00163	14.9959		1.00671	14.6356		1.00671	14.5488		1.00671	15.0633
0.94104	6.4582		1.00489	15.0253		1.01095	14.6986		1.01095	14.5963		1.01095	15.1041
0.94496	6.47142		1.00816	15.0635		1.01512	14.7491		1.01512	14.6276		1.01512	15.1311
0.94883	6.4824		1.01146	15.0882		1.01929	14.7876		1.01929	14.6503		1.01929	15.1642
0.95271	6.49108		1.01473	15.1129		1.0235	14.8353		1.0235	14.6872		1.0235	15.1947
0.95663	6.50836		1.01798	15.1436		1.02768	14.8752		1.02769	14.7003		1.02768	15.229
0.96053	6.51935		1.02125	15.1796		1.03182	14.9173		1.03182	14.7347		1.03182	15.249
0.9644	6.53551		1.02455	15.2064		1.036	14.9609		1.036	14.7781		1.036	15.2938
0.96829	6.5449		1.02782	15.2379		1.04022	15.0112		1.04022	14.8292		1.04022	15.3401
0.97221	6.56035		1.03109	15.2688		1.04438	15.047		1.04438	14.8486		1.04438	15.3606
0.97607	6.57349		1.03439	15.3035		1.04855	15.0928		1.04855	14.8979		1.04855	15.3944
0.97995	6.58965		1.04419	15.389		1.05277	15.1293		1.05277	14.9302		1.05277	15.4397
0.98388	6.60725		1.05075	15.4424		1.05695	15.1729		1.05695	14.9767		1.05696	15.4651
0.98777	6.62341		1.06059	15.5267		1.06109	15.1975		1.06109	15.0002		1.06109	15.4962
0.99165	6.63487		1.06384	15.5564		1.06527	15.2415		1.06527	15.0369		1.06527	15.5252
0.99554	6.63997		1.07368	15.6463		1.06949	15.2735		1.06949	15.0744		1.06949	15.5786
0.99946	6.66282		1.08025	15.7127		1.07365	15.3002		1.07365	15.0895		1.07365	15.6057
1.00332	6.6742		1.09004	15.8019		1.07782	15.3345		1.07782	15.1303		1.07782	15.6391
1.00719	6.68686		1.09334	15.8217		1.08204	15.3846		1.08204	15.1653		1.08204	15.6808
1.01112	6.7043		1.10317	15.9107		1.08622	15.4209		1.08622	15.2111		1.08622	15.7106
1.01501	6.71935		1.1097	15.9717		1.09036	15.4505		1.09036	15.2387		1.09036	15.7394
1.0189	6.73232		1.11952	16.0427		1.09455	15.4963		1.09455	15.275		1.09455	15.7863
1.02278	6.74307		1.1228	16.089		1.09875	15.5297		1.09875	15.3125		1.09875	15.8177
1.0267	6.75693		1.13263	16.1656		1.10292	15.5619		1.10292	15.349		1.10291	15.8469
1.03058	6.77086		1.13921	16.2309		1.1071	15.6087		1.1071	15.3821		1.1071	15.8778
1.03444	6.77691		1.14904	16.3215		1.11131	15.6556		1.11131	15.4149		1.11131	15.919
1.03837	6.79857		1.15232	16.3417		1.11548	15.6853		1.11548	15.4541		1.11548	15.9569
1.04226	6.80884		1.16214	16.4296		1.11963	15.7123		1.11963	15.4736		1.11963	15.9905
1.04613	6.82086		1.16865	16.4887		1.12381	15.7473		1.12381	15.4992		1.12381	16.0263
1.05003	6.83854		1.17849	16.5788		1.12801	15.781		1.12801	15.542		1.12801	16.0573
1.05395	6.84817		1.18178	16.6056		1.13218	15.8036		1.13218	15.5768		1.13218	16.0882
1.05782	6.85159		1.1949	16.7143		1.13637	15.8317		1.13637	15.6189		1.13636	16.1392
1.06169	6.86059		1.19816	16.7519		1.14058	15.8719		1.14058	15.6597		1.14058	16.1744
1.06562	6.87094		1.2047	16.7981		1.14476	15.8984		1.14476	15.6808		1.14476	16.2011
1.06951	6.88615		1.20799	16.824		1.1489	15.9189		1.1489	15.7097		1.1489	16.2325
1.07338	6.90748		1.21452	16.8858		1.15308	15.9519		1.15308	15.7406		1.15308	16.2659
1.07727	6.92253		1.21783	16.9156		1.15728	15.9901		1.15728	15.784		1.15728	16.2964
1.0812	6.94164		1.22435	16.9643		1.16145	16.0158		1.16145	15.8088		1.16145	16.3216
1.08506	6.95804		1.22764	16.9887		1.16562	16.0331		1.16562	15.8643		1.16562	16.355
1.08893	6.98041		1.23417	17.0428		1.16985	16.0596		1.16985	15.9057		1.16985	16.4069
1.09287	6.98854		1.23744	17.0675		1.17404	16.0858		1.17404	15.9381		1.17404	16.4438
1.09676	7.00414		1.24728	17.1556		1.17818	16.095		1.17818	15.9493		1.17818	16.4619
1.10062	7.02731		1.25057	17.1812		1.18235	16.1177		1.18235	15.9955		1.18235	16.4913
1.10452	7.04634		1.25385	17.2027		1.18655	16.1376		1.18655	16.0292		1.18655	16.5369
1.10844	7.05303		1.2571	17.2283		1.19072	16.1365		1.19072	16.067		1.19072	16.556
1.11231	7.06608		1.26037	17.2584		1.19489	16.1393		1.19489	16.1004		1.19489	16.5865
1.11617	7.08344		1.26368	17.2912		1.19911	16.151		1.19911	16.1534		1.19911	16.63
1.12011	7.09291		1.26697	17.3145		1.20331	16.1481		1.20331	16.1911		1.20331	16.6573
1.124	7.11146		1.27022	17.3451		1.20745	16.1466		1.20745	16.2166		1.20745	16.681
1.12787	7.13256		1.2735	17.3788		1.21162	16.1382		1.21162	16.2526		1.21162	16.7159
1.13177	7.15032		1.27679	17.3965		1.21583	16.1473		1.21583	16.2917		1.21583	16.7527
1.13569	7.1664		1.28003	17.4193		1.21999	16.1574		1.21999	16.3178		1.21999	16.7707
1.13955	7.18161		1.2833	17.4594		1.22416	16.1937		1.22416	16.3383		1.22416	16.8097
1.14342	7.20024		1.28661	17.4817		1.22838	16.2475		1.22838	16.3778		1.22838	16.848
1.14736	7.2086		1.28989	17.5084		1.23257	16.2846		1.23257	16.4109		1.23257	16.8753
1.15124	7.21879		1.29314	17.5382		1.23671	16.3293		1.23671	16.4335		1.23671	16.9029
1.15511	7.241		1.29643	17.5619		1.2409	16.3968		1.2409	16.4713		1.2409	16.9346
1.15903	7.25541		1.29972	17.5948		1.24511	16.4488		1.24511	16.5061		1.24511	16.9682
1.16294	7.27572		1.30296	17.6204		1.24925	16.5022		1.24925	16.5391		1.24925	17.0043
1.16679	7.29697		1.30623	17.6498		1.25342	16.549		1.25342	16.5784		1.25342	17.0141
1.17067	7.31895		1.30954	17.6753		1.25766	16.6073		1.25766	16.6257		1.25766	17.0697
1.1746	7.33861		1.31282	17.6983		1.26184	16.6528		1.26184	16.6479		1.26184	17.0926
1.17848	7.34801		1.31607	17.74		1.26598	16.6917		1.26598	16.6872		1.26598	17.1192
1.18235	7.35454		1.31937	17.7639		1.27017	16.734		1.27017	16.7159		1.27017	17.1565
1.18627	7.37006		1.32266	17.7838		1.27438	16.7735		1.27438	16.7437		1.27438	17.1853
1.19019	7.37436		1.32589	17.8181		1.27852	16.8182		1.27852	16.7733		1.27852	17.2133
1.19404	7.37842		1.32916	17.849		1.28268	16.8618		1.28269	16.8031		1.28269	17.2427
1.19792	7.39411		1.33247	17.8745		1.28693	16.9071		1.28693	16.8355		1.28693	17.285
1.20184	7.40581		1.33574	17.9008		1.2911	16.9397		1.2911	16.8655		1.2911	17.3135
1.20573	7.42221		1.339	17.9362		1.29525	16.9557		1.29525	16.8845		1.29525	17.3311
1.20961	7.43177		1.3423	17.974		1.29945	16.99		1.29945	16.9234		1.29945	17.3674
1.21351	7.44968		1.34558	17.9885		1.30364	17.0121		1.30364	16.9523		1.30364	17.3946
1.21743	7.45462		1.34882	18.0271		1.30778	17.0259		1.30778	16.9743		1.30778	17.4184
1.2213	7.47006		1.35209	18.0569		1.31196	17.0708		1.31196	16.9965		1.31196	17.4594
1.22517	7.48869		1.3554	18.0718		1.31619	17.1137		1.31619	17.0356		1.31619	17.5034
1.22909	7.49912		1.35866	18.1121		1.32036	17.1377		1.32036	17.0576		1.32036	17.5261
1.23297	7.51282		1.36193	18.1401		1.32452	17.1651		1.32452	17.0801		1.32452	17.5526
1.23684	7.53217		1.36524	18.1678		1.32872	17.1932		1.32872	17.1183		1.32872	17.5869
1.24075	7.54769		1.36851	18.197		1.33291	17.2288		1.33291	17.1304		1.33291	17.6217
1.24468	7.56226		1.37175	18.2274		1.33705	17.2579		1.33705	17.1394		1.33705	17.6504
1.24854	7.57118		1.37503	18.2659		1.34124	17.3005		1.34124	17.1722		1.34124	17.6936
1.25241	7.5801		1.37833	18.2933		1.34546	17.3439		1.34546	17.2119		1.34546	17.7412
1.25634	7.59228		1.38159	18.3236		1.34963	17.3861		1.34964	17.2385		1.34964	17.7713
1.26022	7.60844		1.38486	18.3557		1.35379	17.4159		1.35379	17.273		1.35379	17.8094
1.26409	7.62229		1.38816	18.3879		1.35799	17.4388		1.35799	17.313		1.35799	17.8535
1.268	7.63495		1.39144	18.4084		1.36218	17.476		1.36218	17.3393		1.36218	17.8975
1.27192	7.65167		1.39468	18.4339		1.36632	17.5032		1.36632	17.3739		1.36632	17.9261
1.27579	7.66513		1.39795	18.4658		1.37049	17.5209		1.3705	17.3952		1.3705	17.9677
1.27966	7.68726		1.40125	18.4935		1.37473	17.5604		1.37473	17.4472		1.37472	18.0213
1.28359	7.69865		1.40452	18.5167		1.37891	17.5727		1.37891	17.4628		1.37891	18.0557
1.28747	7.71927		1.40779	18.5549		1.38306	17.6061		1.38306	17.476		1.38306	18.0933
1.29134	7.73344		1.41109	18.5833		1.38725	17.6268		1.38725	17.5152		1.38725	18.1316
1.29524	7.75143		1.41436	18.6132		1.39144	17.6461		1.39144	17.5424		1.39144	18.1785
1.29916	7.76696		1.41762	18.64		1.3956	17.6681		1.3956	17.5677		1.3956	18.2079
1.30303	7.78352		1.42089	18.6758		1.39977	17.6873		1.39977	17.6115		1.39977	18.2458
1.3069	7.80072		1.42418	18.7027		1.40399	17.7059		1.40399	17.6366		1.40399	18.2858
1.31084	7.81775		1.42746	18.7336		1.40818	17.7588		1.40818	17.6754		1.40818	18.3318
1.31471	7.83344		1.43073	18.7646		1.41234	17.7853		1.41234	17.6966		1.41234	18.3562
1.31859	7.85215		1.43402	18.7943		1.41653	17.8265		1.41653	17.7356		1.41653	18.3994
1.3225	7.86919		1.4373	18.8145		1.42072	17.8466		1.42072	17.7613		1.42072	18.4439
1.32641	7.88543		1.44055	18.8481		1.42487	17.8785		1.42487	17.7724		1.42486	18.4751
1.33027	7.90979		1.44382	18.8882		1.42903	17.9215		1.42903	17.8073		1.42903	18.5146
1.33415	7.93272		1.44711	18.9086		1.43326	17.9623		1.43325	17.8431		1.43326	18.5626
1.33808	7.94761		1.45038	18.9362		1.43744	17.9997		1.43744	17.8822		1.43744	18.5994
1.34195	7.9746		1.45364	18.974		1.4416	18.0338		1.4416	17.9137		1.4416	18.6277
1.34582	7.99172		1.45695	19.0018		1.4458	18.0633		1.4458	17.9528		1.4458	18.6793
1.34975	8.00701		1.46024	19.0231		1.45	18.1059		1.45	17.9882		1.45	18.719
1.35366	8.01919		1.46348	19.0522		1.45414	18.1275		1.45414	18.0118		1.45414	18.7516
1.35751	8.04347		1.46675	19.0806		1.4583	18.1596		1.4583	18.0497		1.4583	18.7909
1.3614	8.06839		1.47004	19.0994		1.46253	18.2153		1.46253	18.0929		1.46253	18.8439
1.36533	8.07938		1.47331	19.1392		1.46671	18.2578		1.46671	18.1139		1.46671	18.8801
1.36919	8.09307		1.47657	19.1862		1.47087	18.299		1.47087	18.149		1.47087	18.9236
1.37307	8.11537		1.47988	19.199		1.47507	18.3485		1.47507	18.1974		1.47507	18.969
1.377	8.13328		1.48317	19.2355		1.47928	18.3867		1.47928	18.2209		1.47928	19.013
1.3809	8.14745		1.4864	19.2699		1.4834	18.4117		1.4834	18.2375		1.4834	19.0373
1.38477	8.16672		1.48967	19.299		1.48757	18.4582		1.48757	18.2771		1.48757	19.0738
1.38865	8.18129		1.49298	19.3229		1.4918	18.5099		1.4918	18.3153		1.4918	19.1271
1.39257	8.19172		1.49623	19.3573		1.49597	18.5596		1.49597	18.3427		1.49597	19.1671
1.39644	8.19817		1.4995	19.3903		1.50013	18.5922		1.50013	18.3733		1.50013	19.2054
1.40032	8.21775		1.50281	19.4202		1.50435	18.6593		1.50435	18.4178		1.50435	19.2636
1.40423	8.22818		1.50609	19.446		1.50853	18.6932		1.50853	18.4428		1.50853	19.2925
1.40814	8.24451		1.50933	19.4774		1.51267	18.7351		1.51267	18.4806		1.51267	19.329
1.41201	8.25438		1.51262	19.5103		1.51685	18.7727		1.51685	18.516		1.51685	19.3744
1.4159	8.28041		1.51591	19.5357		1.52107	18.8079		1.52107	18.5603		1.52107	19.4223
1.41982	8.28949		1.51916	19.5591		1.52523	18.8495		1.52523	18.5846		1.52523	19.4457
1.42368	8.309		1.52243	19.6067		1.5294	18.8813		1.5294	18.619		1.5294	19.4884
1.42756	8.33065		1.52902	19.6653		1.53362	18.9167		1.53362	18.6542		1.53362	19.5245
1.43149	8.35175		1.53226	19.6986		1.5378	18.9484		1.5378	18.6937		1.5378	19.569
1.43538	8.36752		1.53884	19.7527		1.54194	18.951		1.54194	18.7071		1.54193	19.5935
1.43926	8.38439		1.54208	19.7807		1.54611	18.9803		1.54611	18.7384		1.54611	19.632
1.44314	8.40398		1.54867	19.8487		1.55034	19.0127		1.55033	18.777		1.55033	19.679
1.44707	8.41728		1.55195	19.8836		1.5545	19.0252		1.5545	18.8124		1.5545	19.7176
1.45093	8.43344		1.55848	19.9438		1.55867	19.0537		1.55867	18.8361		1.55867	19.7543
1.45481	8.45645		1.56177	19.9755		1.56289	19.0833		1.56289	18.8735		1.56289	19.7955
1.45873	8.47492		1.56829	20.0439		1.56707	19.1103		1.56707	18.9065		1.56707	19.8342
1.46263	8.49482		1.57161	20.0752		1.57121	19.1288		1.57121	18.9363		1.57121	19.8627
1.4665	8.5164		1.57813	20.1447		1.57539	19.1371		1.57539	18.9693		1.57539	19.8986
1.47039	8.53097		1.58142	20.1705		1.5796	19.1662		1.5796	19.0026		1.5796	19.9491
1.47431	8.54729		1.58795	20.2291		1.58377	19.1625		1.58377	19.0354		1.58377	19.978
1.47818	8.55748		1.59123	20.2686		1.58794	19.172		1.58794	19.071		1.58794	20.0072
1.48205	8.58495		1.5978	20.3263		1.59216	19.1887		1.59216	19.103		1.59216	20.0511
1.48598	8.60032		1.60106	20.3586		1.59634	19.1928		1.59634	19.1439		1.59634	20.0903
1.48987	8.61226		1.60434	20.3968		1.60049	19.1956		1.60048	19.1724		1.60049	20.1212
1.49375	8.63503		1.60763	20.4218		1.60467	19.2184		1.60467	19.2048		1.60467	20.1553
1.49763	8.65414		1.61088	20.4586		1.60886	19.2473		1.60886	19.2415		1.60885	20.2009
1.50157	8.67054		1.61415	20.4935		1.61304	19.2966		1.61304	19.2767		1.61304	20.2414
1.50543	8.6875		1.61746	20.5368		1.61721	19.3538		1.61721	19.3005		1.61721	20.2735
1.5093	8.71457		1.62074	20.5578		1.62143	19.4162		1.62143	19.3574		1.62143	20.3203
1.51323	8.72954		1.62399	20.5968		1.6256	19.4742		1.6256	19.3937		1.62561	20.355
1.51712	8.75287		1.62726	20.6303		1.62975	19.5181		1.62975	19.4218		1.62975	20.3893
1.52099	8.77245		1.63056	20.6568		1.63393	19.5666		1.63393	19.4608		1.63393	20.4281
1.52488	8.79116		1.63707	20.7242		1.63813	19.6197		1.63813	19.4943		1.63813	20.4659
1.52881	8.79936		1.64039	20.7503		1.64231	19.6731		1.6423	19.5463		1.6423	20.4997
1.53267	8.81624		1.64691	20.819		1.64647	19.7354		1.64647	19.5779		1.64647	20.538
1.53653	8.83909		1.65019	20.8505		1.65069	19.8049		1.65069	19.6275		1.65069	20.597
1.54048	8.85255		1.65673	20.9068		1.65489	19.8743		1.65489	19.6776		1.65489	20.6342
1.54437	8.87229		1.66	20.954		1.65902	19.9191		1.65903	19.6907		1.65903	20.6598
1.54823	8.88623		1.66659	21.0054		1.6632	19.9817		1.6632	19.737		1.6632	20.6986
1.55213	8.90916		1.66985	21.0424		1.6674	20.031		1.6674	19.7762		1.6674	20.7355
1.55606	8.92301		1.67642	21.0949		1.67157	20.07		1.67157	19.8076		1.67157	20.7712
1.55991	8.93694		1.67966	21.1333		1.67574	20.1236		1.67574	19.8418		1.67574	20.8036
1.56378	8.9582		1.68293	21.1642		1.67996	20.1695		1.67996	19.8993		1.67996	20.8504
1.56773	8.97325		1.68625	21.1978		1.68416	20.2062		1.68416	19.9314		1.68416	20.9072
1.57161	8.9918		1.68952	21.2341		1.68829	20.2336		1.68829	19.9535		1.68829	20.9261
1.57548	9.00908		1.69277	21.2623		1.69247	20.2479		1.69247	19.9895		1.69247	20.9631
1.57938	9.03153		1.69607	21.2978		1.69668	20.2848		1.69668	20.0351		1.69668	21.0007
1.5833	9.0367		1.69936	21.3234		1.70083	20.3183		1.70083	20.0638		1.70083	21.0312
1.58715	9.05557		1.70586	21.3895		1.70501	20.3614		1.70501	20.1084		1.705	21.0633
1.59103	9.07516		1.70918	21.432		1.70924	20.4143		1.70924	20.1598		1.70924	21.1134
1.59496	9.09108		1.7157	21.4968		1.71342	20.456		1.71342	20.1907		1.71342	21.1475
1.59885	9.10804		1.71901	21.5314		1.71756	20.4785		1.71756	20.2214		1.71756	21.1813
1.60272	9.12795		1.72228	21.5626		1.72175	20.5171		1.72175	20.2725		1.72175	21.2232
1.60664	9.15271		1.7288	21.6342		1.72595	20.5521		1.72595	20.3053		1.72595	21.2657
1.61055	9.16688		1.73211	21.6674		1.7301	20.5762		1.73009	20.3321		1.73009	21.3006
1.6144	9.18336		1.73537	21.6983		1.73427	20.6198		1.73427	20.3772		1.73427	21.3329
1.61828	9.20701		1.74193	21.7712		1.73851	20.6801		1.73851	20.4275		1.73851	21.3961
1.62221	9.22588		1.74521	21.7939		1.74269	20.7111		1.74269	20.4515		1.74269	21.4218
1.62609	9.24626		1.75173	21.8623		1.74682	20.7528		1.74682	20.4843		1.74682	21.4536
1.62997	9.26863		1.75503	21.8928		1.75102	20.8023		1.75102	20.5201		1.75102	21.4957
1.63388	9.2879		1.76157	21.9561		1.75523	20.8448		1.75523	20.5497		1.75523	21.538
1.6378	9.30518		1.76486	21.9876		1.75937	20.8847		1.75937	20.5834		1.75937	21.5723
1.64165	9.31354		1.77139	22.0457		1.76354	20.9393		1.76354	20.6158		1.76354	21.6146
1.64553	9.33432		1.77796	22.1111		1.76777	20.995		1.76777	20.6594		1.76777	21.6687
1.64945	9.34451		1.78123	22.1373		1.77195	21.0494		1.77195	20.7004		1.77195	21.7141
1.65334	9.35605		1.78779	22.2002		1.7761	21.1017		1.7761	20.7228		1.7761	21.7455
1.65721	9.37811		1.79107	22.2295		1.7803	21.1457		1.7803	20.7695		1.7803	21.7929
1.66112	9.39697		1.79432	22.2664		1.78449	21.1856		1.78449	20.7971		1.78449	21.8403
1.66504	9.40892		1.80416	22.3608		1.78863	21.2286		1.78863	20.8185		1.78863	21.8733
1.66891	9.41919		1.80742	22.4147		1.79282	21.2839		1.79282	20.8659		1.79282	21.9129
1.67278	9.44626		1.81072	22.436		1.79705	21.3342		1.79705	20.9184		1.79704	21.955
1.6767	9.46051		1.814	22.4664		1.80121	21.3888		1.80121	20.9588		1.80121	22.0015
1.68058	9.47373		1.81725	22.4938		1.80537	21.4322		1.80537	20.9907		1.80537	22.0347
1.68446	9.49689		1.82052	22.5314		1.80956	21.4911		1.80956	21.0328		1.80956	22.0815
1.68836	9.51489		1.82382	22.5681		1.81375	21.5366		1.81375	21.0736		1.81375	22.1265
1.69229	9.52675		1.82709	22.5917		1.8179	21.5798		1.8179	21.1127		1.8179	22.1558
1.69615	9.54124		1.83035	22.6342		1.82209	21.6368		1.82209	21.1524		1.82209	22.1982
1.70002	9.56696		1.83366	22.6707		1.82631	21.6912		1.82631	21.1968		1.82631	22.2576
1.70395	9.58057		1.83693	22.6987		1.83048	21.7231		1.83048	21.2323		1.83048	22.2814
1.70783	9.59873		1.84018	22.7303		1.83464	21.7741		1.83464	21.2756		1.83464	22.3309
1.7117	9.61497		1.84345	22.7619		1.83883	21.8086		1.83883	21.3124		1.83883	22.3776
1.71561	9.63503		1.84674	22.7946		1.84303	21.8583		1.84303	21.3594		1.84303	22.4099
1.71953	9.64841		1.85001	22.819		1.84718	21.8934		1.84718	21.3935		1.84718	22.4426
1.72339	9.66712		1.85327	22.8726		1.85135	21.9379		1.85135	21.4352		1.85135	22.4805
1.72726	9.68439		1.85659	22.901		1.85557	21.9889		1.85557	21.4988		1.85557	22.5377
1.7312	9.69928		1.85987	22.9147		1.85976	22.0299		1.85976	21.5412		1.85976	22.5657
1.73508	9.71178		1.86311	22.9575		1.86391	22.069		1.86391	21.5667		1.86391	22.6041
1.73894	9.73702		1.86638	22.9941		1.8681	22.1272		1.8681	21.6154		1.8681	22.6426
1.74286	9.75454		1.87294	23.0524		1.87229	22.1674		1.87229	21.6595		1.87229	22.6825
1.74678	9.76943		1.8762	23.0967		1.87645	22.2011		1.87645	21.6823		1.87645	22.715
1.75064	9.78519		1.88279	23.1562		1.88062	22.2436		1.88062	21.7316		1.88061	22.7537
1.7545	9.80494		1.88604	23.1928		1.88484	22.2879		1.88483	21.7933		1.88483	22.7995
1.75845	9.82038		1.89261	23.2463		1.88903	22.3252		1.88903	21.8319		1.88903	22.8376
1.76232	9.83766		1.89586	23.2869		1.89318	22.3478		1.89318	21.8676		1.89318	22.8704
1.7662	9.8625		1.90245	23.3642		1.89737	22.3947		1.89737	21.9224		1.89737	22.9207
1.7701	9.88272		1.90572	23.386		1.90157	22.4284		1.90157	21.9584		1.90157	22.9556
1.77402	9.89467		1.91225	23.4581		1.90571	22.4511		1.90571	21.9809		1.90571	22.9808
1.77788	9.91154		1.91554	23.4931		1.90989	22.5085		1.90989	22.0299		1.90989	23.0238
1.78176	9.93933		1.92206	23.564		1.91411	22.5506		1.91411	22.0828		1.91411	23.0708
1.78569	9.94801		1.92537	23.5938		1.9183	22.5989		1.9183	22.1227		1.9183	23.1039
1.78956	9.97277		1.92865	23.6253		1.92244	22.6246		1.92244	22.1462		1.92244	23.1422
1.79344	9.99594		1.9319	23.6618		1.92665	22.6695		1.92665	22.2015		1.92665	23.1935
1.79736	10.0165		1.93518	23.6952		1.93085	22.704		1.93085	22.2442		1.93085	23.2293
1.80127	10.0328		1.93847	23.7287		1.93498	22.7207		1.93498	22.2624		1.93498	23.2649
1.80513	10.0517		1.945	23.8091		1.93915	22.7619		1.93915	22.3036		1.93915	23.3003
1.80901	10.074		1.9483	23.842		1.94338	22.8079		1.94338	22.352		1.94338	23.3531
1.81294	10.0922		1.95483	23.918		1.94756	22.8314		1.94756	22.3869		1.94756	23.3907
1.8168	10.1128		1.95811	23.9483		1.95171	22.8541		1.95171	22.4143		1.95171	23.4285
1.82069	10.137		1.96465	24.0209		1.95592	22.8992		1.95592	22.4599		1.95592	23.4777
1.8246	10.1617		1.96793	24.0605		1.96012	22.9301		1.96012	22.4951		1.96012	23.5203
1.82852	10.18		1.9745	24.1347		1.96425	22.948		1.96425	22.5126		1.96425	23.5539
1.83237	10.1963		1.97776	24.1769		1.96842	22.9862		1.96842	22.5516		1.96842	23.5976
1.83626	10.2206		1.98433	24.2513		1.97265	23.0315		1.97265	22.5946		1.97265	23.6568
1.84018	10.2306		1.98758	24.2793		1.97682	23.0688		1.97682	22.6263		1.97682	23.7018
1.84405	10.2525		1.99416	24.3578		1.98098	23.0881		1.98098	22.655		1.98098	23.7316
1.84793	10.2694		1.99744	24.3911		1.9852	23.1395		1.9852	22.7025		1.9852	23.7848
1.85185	10.2898		2.00397	24.4721		1.98938	23.1509		1.98938	22.741		1.98938	23.8273
1.85576	10.3087		2.00726	24.4981		1.99352	23.1844		1.99352	22.7805		1.99352	23.8661
1.85963	10.3228		2.01378	24.582		1.9977	23.2251		1.9977	22.8224		1.9977	23.9157
1.86351	10.3436		2.01709	24.6234		2.00191	23.2826		2.00191	22.8765		2.00191	23.9723
1.86743	10.3542		2.02362	24.7		2.00607	23.315		2.00608	22.902		2.00608	24.0075
1.87128	10.3744		2.0269	24.7295		2.01025	23.3614		2.01025	22.9538		2.01025	24.0676
1.87517	10.3986		2.03344	24.8121		2.01447	23.4211		2.01447	23.0183		2.01447	24.1183
1.87909	10.4173		2.03671	24.8597		2.01865	23.4551		2.01865	23.0527		2.01865	24.1636
1.883	10.4337		2.04329	24.9226		2.02279	23.4961		2.02279	23.0902		2.02279	24.202
1.88687	10.454		2.04654	24.9631		2.02697	23.5405		2.02697	23.1407		2.02697	24.2495
1.89075	10.4763		2.05313	25.0228		2.03119	23.5926		2.03118	23.1817		2.03118	24.3138
1.89468	10.486		2.05636	25.0712		2.03535	23.621		2.03535	23.2208		2.03535	24.3611
1.89854	10.5097		2.06296	25.1607		2.03952	23.6748		2.03952	23.266		2.03952	24.3982
1.90242	10.5312		2.06622	25.1919		2.04374	23.7171		2.04373	23.3329		2.04374	24.4574
1.90633	10.5454		2.07277	25.2836		2.04792	23.7581		2.04792	23.3771		2.04792	24.5165
1.91025	10.5625		2.07606	25.3116		2.05206	23.7898		2.05206	23.4097		2.05206	24.5485
1.91411	10.5739		2.08257	25.4061		2.05624	23.8279		2.05624	23.4483		2.05624	24.6071
1.918	10.5939		2.08588	25.4424		2.06045	23.8952		2.06045	23.5038		2.06045	24.6576
1.92193	10.6039		2.08915	25.4807		2.06462	23.9297		2.06462	23.5455		2.06462	24.7171
1.92579	10.6165		2.09241	25.5248		2.06879	23.9837		2.06879	23.5835		2.06879	24.7496
1.92966	10.6437		2.0957	25.5632		2.073	24.0211		2.073	23.6284		2.073	24.82
1.93358	10.6531		2.09898	25.5916		2.07718	24.0647		2.07718	23.6783		2.07718	24.8604
1.93748	10.6656		2.10223	25.6368		2.08133	24.0947		2.08133	23.7065		2.08133	24.9141
1.94136	10.6766		2.1055	25.686		2.08551	24.1428		2.08551	23.7575		2.08551	24.9587
1.94524	10.6881		2.10881	25.7174		2.08971	24.184		2.08971	23.8007		2.08971	25.0087
1.94918	10.6989		2.11207	25.756		2.09389	24.2157		2.09389	23.8548		2.09389	25.0622
1.95303	10.7188		2.11534	25.8064		2.09807	24.2415		2.09806	23.8935		2.09806	25.1203
1.95691	10.7288		2.11864	25.8486		2.10228	24.2837		2.10228	23.9343		2.10228	25.1793
1.96084	10.7345		2.12191	25.8823		2.10646	24.3252		2.10646	23.9753		2.10646	25.2305
1.96473	10.7459		2.12516	25.9151		2.1106	24.3429		2.1106	24.0137		2.1106	25.2697
1.9686	10.7559		2.12843	25.9691		2.11478	24.3837		2.11478	24.0528		2.11478	25.3276
1.97249	10.7659		2.13174	26.0067		2.11898	24.4336		2.11898	24.1102		2.11898	25.3842
1.97642	10.8001		2.135	26.0369		2.12316	24.4763		2.12316	24.1577		2.12316	25.4307
1.98027	10.8284		2.13827	26.0787		2.12732	24.5102		2.12732	24.1927		2.12732	25.4866
1.98415	10.8562		2.14156	26.1218		2.13154	24.576		2.13154	24.2447		2.13154	25.5478
1.98809	10.9033		2.14484	26.1457		2.13574	24.624		2.13574	24.3021		2.13574	25.6039
1.99198	10.9371		2.14809	26.1919		2.13987	24.657		2.13987	24.3338		2.13987	25.6331
1.99584	10.9714		2.15136	26.2373		2.14405	24.7129		2.14405	24.3798		2.14405	25.6883
1.99974	11.0012		2.15467	26.283		2.14825	24.7742		2.14825	24.4264		2.14825	25.7504
2.00366	11.029		2.15794	26.3142		2.15242	24.8064		2.15243	24.474		2.15243	25.8048
2.00752	11.0599		2.1612	26.3613		2.15659	24.8623		2.15659	24.5093		2.15659	25.8486
2.0114	11.0904		2.16449	26.4043		2.16082	24.9204		2.16082	24.5672		2.16082	25.9154
2.01533	11.1178		2.16777	26.4276		2.16501	24.9713		2.16501	24.6071		2.16501	25.98
2.01922	11.1426		2.17102	26.4675		2.16914	25.002		2.16914	24.6224		2.16914	26.02
2.02309	11.1706		2.17429	26.5115		2.17332	25.0607		2.17332	24.6676		2.17332	26.0717
2.027	11.1995		2.17759	26.543		2.17753	25.1149		2.17753	24.7187		2.17753	26.1272
2.03091	11.2281		2.18086	26.5788		2.18168	25.1613		2.18168	24.7492		2.18168	26.1737
2.03477	11.2535		2.18413	26.6304		2.18585	25.2068		2.18585	24.7967		2.18585	26.218
2.03864	11.2876		2.1907	26.6924		2.19009	25.2651		2.19009	24.8578		2.19009	26.2792
2.04257	11.3099		2.19395	26.7253		2.19426	25.3173		2.19426	24.8912		2.19426	26.3404
2.04646	11.3382		2.20052	26.8035		2.19841	25.3672		2.19841	24.9339		2.19841	26.3803
2.05034	11.3709		2.20379	26.8381		2.2026	25.4306		2.2026	24.9806		2.2026	26.4377
2.05424	11.3959		2.21036	26.9392		2.2068	25.4986		2.2068	25.021		2.2068	26.4814
2.05816	11.4175		2.21364	26.9691		2.21095	25.5423		2.21095	25.0524		2.21095	26.5232
2.06201	11.4456		2.22015	27.0632		2.21512	25.5923		2.21512	25.0946		2.21512	26.5803
2.06589	11.4692		2.22345	27.1045		2.21936	25.6623		2.21936	25.1556		2.21936	26.6428
2.06982	11.4909		2.22997	27.1941		2.22353	25.7137		2.22354	25.1977		2.22353	26.6862
2.0737	11.5125		2.23329	27.2403		2.22768	25.7642		2.22767	25.2189		2.22768	26.7406
2.07758	11.5407		2.23657	27.2752		2.23187	25.8317		2.23187	25.2666		2.23187	26.7987
2.08149	11.5649		2.23981	27.3304		2.23607	25.8902		2.23607	25.3223		2.23607	26.8434
2.08541	11.5844		2.24308	27.3771		2.24021	25.942		2.24021	25.3456		2.24021	26.8866
2.08926	11.6093		2.24964	27.4586		2.24439	26.0036		2.24439	25.3836		2.24439	26.933
2.09314	11.6313		2.25291	27.5069		2.24862	26.0681		2.24862	25.435		2.24862	27.0026
2.09706	11.6453		2.25949	27.5812		2.2528	26.1318		2.2528	25.4686		2.2528	27.0534
2.10095	11.665		2.26274	27.6398		2.25695	26.1709		2.25695	25.5		2.25695	27.0859
2.10482	11.6929		2.26931	27.7123		2.26114	26.2298		2.26114	25.5494		2.26114	27.1478
2.10873	11.7077		2.27256	27.7731		2.26534	26.2866		2.26534	25.5941		2.26533	27.1995
2.11265	11.7244		2.27915	27.8581		2.26949	26.3392		2.26949	25.642		2.26949	27.238
2.11651	11.7476		2.28242	27.8938		2.27367	26.4074		2.27366	25.6925		2.27366	27.2957
2.12038	11.7696		2.28896	27.9814		2.2779	26.4727		2.2779	25.7465		2.2779	27.3654
2.12431	11.7837		2.29224	28.0129		2.28206	26.5186		2.28206	25.781		2.28206	27.3999
2.12819	11.8054		2.29877	28.1118		2.28623	26.5741		2.28623	25.8195		2.28623	27.4504
2.13207	11.8284		2.30208	28.1588		2.29042	26.6237		2.29042	25.8635		2.29042	27.5014
2.13597	11.846		2.3086	28.24		2.2946	26.671		2.2946	25.9025		2.2946	27.5542
2.13991	11.8664		2.31188	28.2753		2.29876	26.7013		2.29876	25.9459		2.29876	27.6054
2.14376	11.887		2.31843	28.3569		2.30294	26.7492		2.30294	25.9891		2.30294	27.6608
2.14763	11.9066		2.3217	28.407		2.30716	26.8174		2.30716	26.04		2.30716	27.7254
2.15156	11.925		2.32828	28.4839		2.31133	26.8547		2.31133	26.0744		2.31133	27.7708
2.15544	11.9482		2.33153	28.5161		2.31549	26.9076		2.31549	26.1132		2.31549	27.8409
2.15931	11.972		2.3381	28.6084		2.31968	26.9612		2.31968	26.1577		2.31968	27.8995
2.16322	11.9925		2.34136	28.6473		2.32387	27.014		2.32387	26.2054		2.32387	27.954
2.16715	12.0107		2.34794	28.7379		2.32803	27.0497		2.32803	26.2514		2.32803	28.0171
2.171	12.0333		2.35121	28.7662		2.3322	27.095		2.3322	26.281		2.3322	28.0692
2.17487	12.055		2.35775	28.8618		2.33642	27.1488		2.33642	26.3444		2.33642	28.146
2.17881	12.0652		2.36103	28.8922		2.34061	27.1906		2.34061	26.3984		2.34061	28.2121
2.18269	12.083		2.36756	28.9924		2.34476	27.2172		2.34476	26.4331		2.34476	28.2511
2.18655	12.1059		2.37087	29.0247		2.34895	27.2761		2.34895	26.4906		2.34895	28.3168
2.19047	12.1235		2.37739	29.1105		2.35315	27.3083		2.35315	26.5383		2.35315	28.3762
2.19439	12.1425		2.38067	29.158		2.3573	27.3443		2.3573	26.5806		2.3573	28.4167
2.19825	12.1651		2.38721	29.2371		2.36146	27.3821		2.36146	26.622		2.36146	28.4762
2.20212	12.1874		2.39048	29.2897		2.36569	27.4229		2.36569	26.6779		2.36569	28.5365
2.20606	12.197		2.3938	29.3296		2.36988	27.4598		2.36988	26.7339		2.36988	28.5935
2.20993	12.2172		2.40032	29.4169		2.37403	27.4952		2.37403	26.7764		2.37403	28.6363
2.21381	12.2335		2.40361	29.4559		2.37822	27.5449		2.37822	26.8267		2.37822	28.7022
2.21772	12.251		2.4069	29.5008		2.38242	27.5865		2.38242	26.8735		2.38242	28.7636
2.22163	12.267		2.41014	29.5435		2.38656	27.606		2.38656	26.9102		2.38656	28.8128
2.22549	12.2841		2.41341	29.6002		2.39073	27.6603		2.39073	26.9652		2.39073	28.8749
2.22937	12.3032		2.41673	29.6387		2.39497	27.7122		2.39497	27.022		2.39497	28.9482
2.2333	12.3191		2.42	29.678		2.39914	27.7541		2.39914	27.0658		2.39914	29.0088
2.23717	12.3312		2.42325	29.7347		2.4033	27.7972		2.4033	27.1127		2.4033	29.0578
2.24105	12.3509		2.42655	29.7736		2.4075	27.8477		2.40751	27.1762		2.4075	29.1166
2.24497	12.3649		2.42982	29.7987		2.41169	27.8876		2.41169	27.229		2.41169	29.1744
2.24888	12.3829		2.43306	29.8422		2.41583	27.917		2.41583	27.2627		2.41583	29.2152
2.25273	12.4004		2.43634	29.9017		2.42	27.958		2.42	27.3042		2.42	29.2664
2.25662	12.4175		2.43966	29.9331		2.42423	28.0277		2.42423	27.3665		2.42423	29.3526
2.26055	12.4308		2.44292	29.9723		2.42841	28.0657		2.42841	27.4179		2.42841	29.4062
2.26441	12.44		2.44618	30.0196		2.43256	28.1059		2.43256	27.4639		2.43256	29.4459
2.2683	12.4586		2.44948	30.0529		2.43677	28.1756		2.43677	27.5209		2.43677	29.5137
2.27221	12.473		2.45276	30.0825		2.44097	28.2119		2.44097	27.5608		2.44097	29.5837
2.27613	12.4858		2.456	30.1253		2.4451	28.2391		2.4451	27.6031		2.4451	29.618
2.27998	12.4997		2.45927	30.1737		2.44927	28.2808		2.44927	27.6576		2.44927	29.671
2.28387	12.5148		2.46258	30.2016		2.4535	28.3444		2.4535	27.7156		2.4535	29.7389
2.28779	12.5281		2.46585	30.2395		2.45767	28.3813		2.45767	27.7597		2.45767	29.7809
2.29165	9.73908		2.46911	30.2815		2.46183	28.4301		2.46183	27.7991		2.46183	29.8284
			2.47241	30.317		2.46605	28.4811		2.46605	27.8592		2.46605	29.9041
			2.47568	30.3463		2.47023	28.534		2.47023	27.901		2.47023	29.9604
			2.47894	30.3819		2.47437	28.5653		2.47437	27.9494		2.47437	29.9987
			2.4822	30.4301		2.47855	28.6154		2.47855	27.9889		2.47855	30.0622
			2.48551	30.4603		2.48277	28.6803		2.48277	28.0457		2.48277	30.1341
			2.48878	30.4967		2.48693	28.7058		2.48693	28.086		2.48693	30.1877
			2.49204	30.5306		2.4911	28.7455		2.4911	28.1467		2.4911	30.2472
			2.49534	30.5631		2.49532	28.801		2.49532	28.1987		2.49532	30.3115
			2.49861	30.5912		2.49949	28.8293		2.49949	28.2456		2.49949	30.3623
			2.50186	30.6264		2.50364	28.8681		2.50364	28.2853		2.50364	30.4169
			2.50514	30.667		2.50782	28.9126		2.50782	28.3323		2.50782	30.4647
			2.50845	30.6931		2.51204	28.962		2.51204	28.384		2.51204	30.5442
			2.51497	30.7618		2.5162	29.0011		2.5162	28.4343		2.5162	30.5901
			2.51827	30.7992		2.52037	29.0367		2.52037	28.4817		2.52037	30.6442
			2.5248	30.8584		2.52458	29.1093		2.52458	28.5519		2.52458	30.7175
			2.52806	30.9061		2.52876	29.1507		2.52876	28.5918		2.52876	30.7602
			2.53464	30.978		2.53292	29.1783		2.53292	28.6411		2.53292	30.7994
			2.5379	31.0177		2.53709	29.2206		2.53709	28.6848		2.53709	30.8543
			2.54448	31.0876		2.5413	29.2729		2.5413	28.7386		2.54129	30.9172
			2.54773	31.1266		2.54548	29.3271		2.54548	28.7872		2.54548	30.967
			2.55099	31.1752		2.54964	29.3718		2.54964	28.8276		2.54964	31.0178
			2.5543	31.2084		2.55385	29.4317		2.55385	28.8856		2.55385	31.0839
			2.55757	31.2441		2.55803	29.4864		2.55803	28.9282		2.55803	31.1387
			2.56083	31.2892		2.56218	29.5354		2.56218	28.9717		2.56218	31.1868
			2.56413	31.3204		2.56636	29.5937		2.56636	29.0236		2.56636	31.2255
			2.56741	31.3557		2.57056	29.6487		2.57056	29.0773		2.57056	31.2983
			2.57065	31.389		2.57474	29.6867		2.57474	29.1287		2.57474	31.3473
			2.57392	31.4369		2.57891	29.7409		2.5789	29.1665		2.57891	31.4034
			2.57723	31.4618		2.58312	29.8225		2.58312	29.2431		2.58312	31.4702
			2.58049	31.4959		2.58731	29.8706		2.58731	29.2925		2.58731	31.5299
			2.58375	31.5551		2.59145	29.9151		2.59145	29.3296		2.59145	31.5562
			2.58706	31.5791		2.59563	29.9561		2.59563	29.378		2.59563	31.6216
			2.59034	31.6183		2.59984	30.0228		2.59984	29.4326		2.59984	31.6718
			2.59358	31.6595		2.60401	30.0587		2.60401	29.4756		2.60401	31.7207
			2.60016	31.7476		2.60817	30.1165		2.60817	29.5213		2.60817	31.767
			2.60342	31.7951		2.6124	30.1795		2.6124	29.5785		2.6124	31.841
			2.60668	31.8565		2.61658	30.237		2.61658	29.6265		2.61658	31.8908
			2.61327	31.9266		2.62072	30.2777		2.62072	29.6651		2.62072	31.9363
			2.61651	31.9774		2.6249	30.3335		2.6249	29.7158		2.6249	32.002
			2.61979	32.0207		2.6291	30.398		2.6291	29.7691		2.6291	32.0663
			2.62635	32.1061		2.63327	30.4535		2.63327	29.8194		2.63327	32.1166
			2.62961	32.1564		2.63744	30.5141		2.63744	29.8659		2.63744	32.1803
			2.63293	32.1889		2.64167	30.5949		2.64167	29.944		2.64167	32.2625
			2.63944	32.2591		2.64586	30.6581		2.64586	29.998		2.64586	32.3197
			2.64273	32.31		2.64999	30.7026		2.64999	30.0345		2.64999	32.3611
			2.64602	32.3459		2.65417	30.7606		2.65417	30.0947		2.65417	32.4179
			2.65254	32.449		2.65838	30.8193		2.65838	30.1519		2.65838	32.4875
			2.65586	32.496		2.66254	30.8632		2.66254	30.1916		2.66254	32.5448
			2.65912	32.5388		2.66671	30.91		2.6667	30.2357		2.6667	32.5967
			2.66566	32.6349		2.67094	30.9759		2.67094	30.3		2.67094	32.6752
			2.66895	32.6866		2.67512	31.0197		2.67512	30.3321		2.67512	32.7289
			2.6722	32.7405		2.67926	31.0492		2.67926	30.3686		2.67926	32.7612
			2.67878	32.836		2.68345	31.1043		2.68346	30.4068		2.68346	32.8293
			2.68205	32.8742		2.68764	31.1755		2.68764	30.4647		2.68765	32.8881
			2.68531	32.9339		2.69179	31.2137		2.69179	30.4904		2.69179	32.9284
			2.69187	33.0333		2.69597	31.2701		2.69597	30.5357		2.69597	32.9736
			2.69514	33.0744		2.70021	31.3333		2.70021	30.5942		2.70021	33.0538
			2.70171	33.1701		2.70438	31.3957		2.70438	30.643		2.70438	33.0976
			2.70498	33.2076		2.70853	31.4367		2.70853	30.6708		2.70853	33.1506
			2.71151	33.3097		2.71272	31.5026		2.71272	30.7235		2.71272	33.2197
			2.7148	33.3408		2.71692	31.5686		2.71692	30.7846		2.71692	33.2757
			2.72133	33.4287		2.72106	31.6135		2.72106	30.8185		2.72106	33.3272
			2.72464	33.4753		2.72524	31.6837		2.72524	30.8755		2.72525	33.3935
			2.72791	33.5002		2.72947	31.7608		2.72947	30.935		2.72947	33.4612
			2.73116	33.5572		2.73365	31.8227		2.73365	30.9838		2.73365	33.5258
			2.73445	33.6014		2.7378	31.8773		2.7378	31.0193		2.7378	33.5759
			2.73774	33.6264		2.74199	31.941		2.74199	31.0579		2.74199	33.6427
			2.74099	33.668		2.74619	31.998		2.74618	31.1131		2.74618	33.7079
			2.74426	33.7226		2.75034	32.0485		2.75034	31.1498		2.75034	33.7549
			2.74758	33.7642		2.75452	32.1137		2.75451	31.1954		2.75452	33.8208
			2.75085	33.8056		2.75874	32.1826		2.75874	31.2593		2.75873	33.9003
			2.75409	33.8432		2.76291	32.2357		2.76291	31.2917		2.76291	33.9602
			2.75738	33.8944		2.76707	32.2866		2.76707	31.3323		2.76707	34.0179
			2.76067	33.9247		2.77126	32.3458		2.77126	31.3735		2.77126	34.0816
			2.76392	33.9721		2.77545	32.4025		2.77545	31.4251		2.77545	34.1326
			2.76718	34.0355		2.77961	32.4416		2.77961	31.4676		2.77961	34.1809
			2.77377	34.1097		2.78379	32.5008		2.78379	31.5175		2.78379	34.2537
			2.77702	34.1525		2.78801	32.569		2.78801	31.5837		2.78801	34.3345
			2.78031	34.2016		2.79218	32.6238		2.79218	31.633		2.79218	34.3853
			2.78684	34.2715		2.79634	32.6674		2.79634	31.6705		2.79634	34.4358
			2.79012	34.3271		2.80053	32.7378		2.80053	31.7279		2.80053	34.5042
			2.79343	34.3505		2.80472	32.7945		2.80472	31.7964		2.80472	34.5674
			2.79995	34.4428		2.80888	32.8444		2.80888	31.83		2.80887	34.6271
			2.80325	34.4826		2.81304	32.907		2.81304	31.8944		2.81304	34.6765
			2.80653	34.5158		2.81728	32.98		2.81728	31.9725		2.81728	34.7687
			2.81305	34.6151		2.82146	33.0493		2.82146	32.039		2.82146	34.8424
			2.81636	34.6551		2.82561	33.1028		2.82561	32.0949		2.82561	34.8991
			2.81962	34.7038		2.8298	33.1606		2.8298	32.1558		2.8298	34.9797
			2.82618	34.8073		2.834	33.2315		2.834	32.2219		2.834	35.0588
			2.82946	34.8416		2.83815	33.2811		2.83815	32.273		2.83815	35.1207
			2.83269	34.8927		2.84232	33.3403		2.84232	32.3363		2.84232	35.189
			2.83929	35.0056		2.84655	33.4152		2.84655	32.4043		2.84655	35.2645
			2.84255	35.0436		2.85073	33.4685		2.85073	32.4545		2.85073	35.3424
			2.84582	35.1005		2.85488	33.516		2.85488	32.5008		2.85488	35.3876
			2.85239	35.1906		2.85907	33.5769		2.85907	32.5569		2.85907	35.4562
			2.85564	35.232		2.86327	33.639		2.86327	32.6193		2.86327	35.5077
			2.85891	35.293		2.86741	33.6927		2.86741	32.6547		2.86741	35.5495
			2.86548	35.3874		2.87158	33.753		2.87158	32.7211		2.87158	35.5978
			2.86874	35.4444		2.87582	33.8318		2.87581	32.7891		2.87581	35.6575
			2.87204	35.4922		2.87999	33.878		2.87999	32.8489		2.87999	35.705
			2.87857	35.5831		2.88414	33.933		2.88414	32.8966		2.88414	35.7415
			2.88184	35.6398		2.88835	33.9965		2.88835	32.9633		2.88835	35.804
			2.88515	35.6866		2.89254	34.0442		2.89254	33.0316		2.89254	35.857
			2.89167	35.7842		2.89668	34.0852		2.89668	33.0756		2.89668	35.8886
			2.89497	35.8432		2.90085	34.1362		2.90085	33.1376		2.90085	35.9489
			2.89825	35.8807		2.90509	34.2171		2.90509	33.2168		2.90509	36.024
			2.90477	36.001		2.90926	34.2689		2.90926	33.2841		2.90926	36.0625
			2.90808	36.0438		2.91341	34.3129		2.91341	33.3351		2.91341	36.1106
			2.91134	36.0925		2.91762	34.3865		2.91762	33.4096		2.91762	36.1859
			2.91789	36.214		2.92181	34.4444		2.92181	33.4639		2.92181	36.2426
			2.92118	36.2573		2.92594	34.4878		2.92595	33.5172		2.92595	36.2787
			2.93101	36.4301		2.93012	34.5539		2.93012	33.5799		2.93012	36.3359
			2.93428	36.4758		2.93435	34.6227		2.93435	33.6485		2.93435	36.4116
			2.93753	36.5497		2.93852	34.6739		2.93852	33.7208		2.93852	36.4588
			2.94083	36.5978		2.94268	34.727		2.94268	33.7675		2.94268	36.5152
			2.94411	36.6365		2.94689	34.7978		2.94689	33.8436		2.94689	36.5835
			2.95063	36.7607		2.95108	34.847		2.95108	33.8888		2.95107	36.6488
			2.95394	36.8088		2.95522	34.8841		2.95522	33.9423		2.95522	36.7018
			2.9572	36.8552		2.9594	34.9379		2.9594	34.0109		2.9594	36.7739
			2.96377	36.9653		2.96362	35.013		2.96362	34.085		2.96362	36.8411
			2.96704	37.0048		2.96779	35.0614		2.96779	34.1271		2.96779	36.8884
			2.97028	37.0594		2.97195	35.106		2.97195	34.1895		2.97195	36.9415
			2.97355	37.1301		2.97617	35.1751		2.97617	34.2505		2.97617	37.0039
			2.97686	37.1699		2.98034	35.2267		2.98034	34.3015		2.98034	37.0442
			2.98012	37.2135		2.98449	35.272		2.98449	34.3587		2.98449	37.0801
			2.98338	37.2793		2.98867	35.3245		2.98867	34.4112		2.98867	37.1379
			2.9867	37.3199		2.99289	35.3988		2.99289	34.4817		2.99289	37.2058
			2.98997	37.3664		2.99705	35.4368		2.99705	34.5344		2.99705	37.2537
			2.99321	37.4334		3.00122	35.4916		3.00122	34.5782		3.00122	37.304
			2.99649	37.4836		3.00543	35.5639		3.00543	34.6635		3.00543	37.3925
			2.99979	37.5248		3.00961	35.6192		3.00961	34.7186		3.00961	37.4381
			3.00305	37.5826		3.01377	35.677		3.01377	34.7667		3.01376	37.484
			3.00632	37.6444		3.01793	35.7234		3.01794	34.83		3.01794	37.539
			3.00962	37.6873		3.02215	35.788		3.02215	34.8995		3.02215	37.6258
			3.0129	37.7342		3.02633	35.832		3.02633	34.9504		3.02633	37.6815
			3.01615	37.7916		3.03049	35.881		3.03049	35.0059		3.03049	37.7407
			3.02271	37.8959		3.0347	35.9425		3.0347	35.0722		3.0347	37.813
			3.02598	37.9502		3.03888	35.9993		3.03888	35.1324		3.03888	37.8858
			3.03256	38.0623		3.04303	36.0448		3.04303	35.1799		3.04303	37.9362
			3.03582	38.1046		3.0472	36.0988		3.0472	35.2429		3.0472	37.996
			3.04565	38.2666		3.05142	36.1606		3.05142	35.3128		3.05142	38.0631
			3.0489	38.3237		3.0556	36.2055		3.05559	35.3703		3.0556	38.1232
			3.05218	38.3768		3.05976	36.2568		3.05976	35.4225		3.05975	38.176
			3.05549	38.4373		3.06396	36.3132		3.06396	35.4939		3.06397	38.2559
			3.05876	38.4682		3.06815	36.3769		3.06815	35.5632		3.06815	38.3149
			3.06529	38.5839		3.0723	36.4162		3.0723	35.6157		3.0723	38.3603
			3.06858	38.6301		3.07648	36.4785		3.07648	35.6813		3.07648	38.4312
			3.07184	38.6807		3.08069	36.5467		3.08069	35.7489		3.08069	38.508
			3.07511	38.746		3.08486	36.5964		3.08486	35.797		3.08486	38.556
			3.07841	38.7974		3.08902	36.6544		3.08902	35.8622		3.08902	38.6208
			3.08169	38.8462		3.09325	36.7423		3.09325	35.9406		3.09325	38.6876
			3.08821	38.957		3.09743	36.784		3.09743	35.9902		3.09743	38.7409
			3.09151	38.9936		3.10157	36.8369		3.10157	36.041		3.10157	38.7781
			3.09477	39.0543		3.10575	36.8947		3.10575	36.0943		3.10575	38.8448
			3.09803	39.1198		3.10996	36.9642		3.10996	36.1616		3.10996	38.9099
			3.10462	39.21		3.11413	37.0149		3.11413	36.2026		3.11413	38.9646
			3.10787	39.2718		3.11828	37.0605		3.11828	36.2536		3.11828	39.0109
			3.11115	39.3309		3.12252	37.1421		3.12252	36.3391		3.12252	39.0877
			3.11444	39.3823		3.1267	37.1823		3.1267	36.3926		3.1267	39.1343
			3.11769	39.4295		3.13084	37.2263		3.13084	36.4451		3.13084	39.1721
			3.12428	39.5363		3.13502	37.2788		3.13502	36.5075		3.13502	39.2213
			3.12754	39.5871		3.13923	37.3418		3.13923	36.5806		3.13923	39.2777
			3.13079	39.6444		3.14339	37.3865		3.14339	36.629		3.14339	39.3118
			3.13737	39.7449		3.14756	37.4458		3.14755	36.6817		3.14755	39.3621
			3.14062	39.7959		3.15179	37.5209		3.15179	36.7574		3.15179	39.4308
			3.14389	39.8616		3.15596	37.5799		3.15596	36.8267		3.15596	39.4729
			3.14721	39.9037		3.16011	37.6155		3.16011	36.874		3.16011	39.5155
			3.15372	40.0153		3.1643	37.6831		3.1643	36.9454		3.1643	39.5829
			3.15702	40.0597		3.1685	37.7407		3.1685	36.9988		3.1685	39.6333
			3.1603	40.0971		3.17265	37.7891		3.17265	37.0575		3.17265	39.6727
			3.16355	40.1498		3.17683	37.8428		3.17683	37.1155		3.17683	39.7276
			3.16682	40.2188		3.18105	37.9086		3.18105	37.1851		3.18105	39.8116
			3.17014	40.2619		3.18523	37.9715		3.18523	37.2593		3.18523	39.8624
			3.1734	40.3099		3.18937	38.0198		3.18938	37.3103		3.18937	39.9034
			3.17666	40.3674		3.19357	38.0861		3.19357	37.3845		3.19357	39.9682
			3.17995	40.4256		3.19776	38.1562		3.19776	37.4502		3.19776	40.0236
			3.18323	40.4651		3.20191	38.2203		3.20191	37.5018		3.20192	40.0665
			3.18648	40.5126		3.2061	38.2881		3.2061	37.5721		3.2061	40.1298
			3.19307	40.6317		3.21032	38.3747		3.21032	37.6479		3.21032	40.2139
			3.19959	40.742		3.2145	38.4505		3.2145	37.7036		3.2145	40.2776
			3.20617	40.8296		3.21865	38.5068		3.21865	37.7483		3.21865	40.3348
			3.2094	40.8766		3.22284	38.5789		3.22284	37.8199		3.22284	40.3932
			3.21268	40.9412		3.22703	38.6594		3.22703	37.889		3.22703	40.4698
			3.21925	41.039		3.23119	38.7099		3.23119	37.9471		3.2312	40.5319
			3.22252	41.0922		3.23537	38.7844		3.23537	38.0106		3.23536	40.5922
			3.22581	41.1513		3.23959	38.8744		3.23959	38.0895		3.23959	40.6775
			3.23234	41.2373		3.24376	38.9427		3.24376	38.1489		3.24376	40.7352
			3.23562	41.2971		3.24792	39.0018		3.24792	38.1998		3.24792	40.7791
			3.24545	41.458		3.25211	39.0702		3.25211	38.2719		3.25211	40.8494
			3.24874	41.5051		3.2563	39.1413		3.2563	38.3307		3.2563	40.9235
			3.25202	41.5492		3.26046	39.1997		3.26046	38.3853		3.26046	40.965
			3.25854	41.6841		3.26463	39.2654		3.26463	38.4479		3.26463	41.0311
			3.26185	41.7312		3.26886	39.3543		3.26886	38.5353		3.26886	41.1159
			3.26511	41.7804		3.27303	39.4253		3.27303	38.5897		3.27303	41.1814
			3.27167	41.9041		3.27719	39.4851		3.27719	38.6484		3.27719	41.2517
			3.27495	41.9478		3.28138	39.5555		3.28138	38.7207		3.28139	41.3255
			3.28478	42.1231		3.28558	39.636		3.28558	38.7915		3.28558	41.3916
			3.28805	42.1769		3.28973	39.6746		3.28973	38.8444		3.28973	41.4472
			3.2946	42.2997		3.2939	39.7483		3.2939	38.9174		3.2939	41.5029
			3.29789	42.3377		3.29813	39.8223		3.29813	38.9856		3.29813	41.5935
			3.30113	42.389		3.30231	39.8972		3.30231	39.0541		3.30231	41.6545
			3.30439	42.4619		3.30646	39.9479		3.30646	39.1054		3.30646	41.7067
			3.30772	42.5092		3.31064	40.0144		3.31065	39.1726		3.31065	41.7683
			3.31097	42.5483		3.31485	40.095		3.31484	39.2423		3.31484	41.8405
			3.31753	42.6672		3.31899	40.1543		3.31899	39.28		3.319	41.8981
			3.32081	42.7014		3.32316	40.2212		3.32316	39.3409		3.32316	41.9638
			3.32406	42.7561		3.3274	40.3138		3.3274	39.4266		3.3274	42.0586
			3.33064	42.8616		3.33158	40.3717		3.33158	39.4789		3.33158	42.1259
			3.3339	42.9053		3.33573	40.4291		3.33573	39.53		3.33573	42.1735
			3.33716	42.9769		3.33992	40.4978		3.33992	39.5995		3.33992	42.2419
			3.34047	43.0202		3.34412	40.5724		3.34412	39.6638		3.34412	42.3192
			3.34699	43.1156		3.34826	40.6208		3.34826	39.7045		3.34826	42.3684
			3.35026	43.1863		3.35243	40.6787		3.35243	39.7619		3.35243	42.4427
			3.35683	43.2869		3.35668	40.7635		3.35668	39.8528		3.35668	42.5316
			3.36341	43.3997		3.36084	40.8095		3.36084	39.9082		3.36084	42.5895
			3.36667	43.4352		3.365	40.8716		3.365	39.9557		3.365	42.6365
			3.37319	43.564		3.3692	40.9405		3.36921	40.0246		3.36921	42.73
			3.37649	43.6113		3.37339	40.9986		3.37338	40.0757		3.37339	42.7838
			3.37975	43.6572		3.37752	41.0431		3.37752	40.1198		3.37752	42.84
			3.38303	43.7285		3.3817	41.1084		3.3817	40.1914		3.3817	42.9252
			3.3896	43.8244		3.38593	41.1836		3.38593	40.2627		3.38593	43.0119
			3.39285	43.874		3.3901	41.2479		3.3901	40.3294		3.3901	43.0662
			3.39613	43.9369		3.39426	41.3073		3.39426	40.3862		3.39426	43.1267
			3.39942	43.9833		3.39848	41.382		3.39848	40.4725		3.39848	43.2243
			3.40595	44.1016		3.40266	41.4357		3.40266	40.525		3.40266	43.297
			3.40926	44.1451		3.4068	41.475		3.4068	40.5694		3.4068	43.3512
			3.41253	44.1928		3.41098	41.5518		3.41098	40.6325		3.41097	43.4309
			3.41906	44.3035		3.4152	41.6244		3.4152	40.7104		3.4152	43.5073
			3.42236	44.3494		3.41937	41.6758		3.41937	40.7676		3.41937	43.5794
			3.42561	44.3885		3.42353	41.7416		3.42353	40.8159		3.42353	43.6393
			3.42888	44.46		3.42774	41.8077		3.42774	40.8909		3.42774	43.7353
			3.43546	44.542		3.43192	41.8787		3.43192	40.9347		3.43192	43.7914
			3.43871	44.5895		3.43607	41.9307		3.43608	40.9843		3.43608	43.8426
			3.44199	44.6568		3.44025	41.9907		3.44025	41.0415		3.44025	43.9047
			3.44528	44.6917		3.44447	42.0723		3.44447	41.1175		3.44447	43.9826
			3.45181	44.8025		3.44863	42.1247		3.44863	41.1643		3.44863	44.0292
			3.45511	44.8484		3.4528	42.1818		3.4528	41.2252		3.4528	44.0777
			3.45839	44.8849		3.45701	42.2625		3.45701	41.2986		3.45701	44.1421
			3.46491	44.9962		3.46119	42.3123		3.46119	41.3604		3.46119	44.187
			3.46822	45.0322		3.46534	42.3829		3.46534	41.4206		3.46534	44.2224
			3.47474	45.1467		3.46952	42.4472		3.46952	41.4849		3.46952	44.2661
			3.47805	45.1868		3.47374	42.5243		3.47374	41.5665		3.47375	44.3346
			3.48132	45.2196		3.4779	42.5668		3.4779	41.6341		3.4779	44.3819
			3.48457	45.2788		3.48207	42.6323		3.48207	41.6919		3.48207	44.4224
			3.49114	45.3782		3.48628	42.71		3.48628	41.7815		3.48628	44.497
			3.4944	45.4283		3.49046	42.768		3.49046	41.843		3.49046	44.545
			3.50098	45.542		3.49461	42.8233		3.49461	41.8905		3.49461	44.5802
			3.50425	45.5788		3.49878	42.8881		3.49878	41.9652		3.49878	44.6268
			3.50749	45.6428		3.503	42.9833		3.503	42.0462		3.503	44.7005
			3.51407	45.7363		3.50718	43.0549		3.50718	42.0932		3.50718	44.7421
			3.51732	45.7796		3.51134	43.1169		3.51134	42.1539		3.51134	44.8044
			3.52718	45.9409		3.51555	43.206		3.51555	42.2342		3.51555	44.8779
			3.53043	46.0057		3.51973	43.2755		3.51973	42.3043		3.51973	44.9371
			3.53372	46.0517		3.52388	43.3295		3.52388	42.3471		3.52388	44.9879
			3.537	46.0957		3.52804	43.4051		3.52805	42.4145		3.52805	45.0429
			3.54353	46.2119		3.53228	43.4985		3.53228	42.496		3.53228	45.1244
			3.54684	46.2494		3.53645	43.5575		3.53645	42.558		3.53645	45.181
			3.5501	46.2935		3.5406	43.6183		3.5406	42.6148		3.5406	45.2328
			3.55336	46.3459		3.54482	43.7006		3.54482	42.7		3.54482	45.3268
			3.55665	46.385		3.549	43.7722		3.549	42.7609		3.549	45.3798
			3.55993	46.4138		3.55315	43.8362		3.55315	42.8173		3.55315	45.4254
			3.56318	46.4632		3.55732	43.8985		3.55732	42.8785		3.55732	45.4889
			3.56646	46.5283		3.56155	43.9793		3.56155	42.9645		3.56155	45.5664
			3.56977	46.5586		3.56571	44.0358		3.56571	43.0171		3.56571	45.6151
			3.57302	46.593		3.56987	44.1021		3.56987	43.0737		3.56986	45.6697
			3.57629	46.635		3.5741	44.1973		3.5741	43.1549		3.5741	45.7447
			3.57959	46.6795		3.57827	44.2493		3.57827	43.2131		3.57827	45.8028
			3.58287	46.7076		3.58241	44.2961		3.58241	43.2525		3.58241	45.8097
			3.58611	46.7492		3.5866	44.3657		3.5866	43.3202		3.5866	45.8866
			3.58939	46.796		3.59081	44.4505		3.59081	43.3899		3.59081	45.9493
			3.5927	46.8299		3.59498	44.4872		3.59498	43.4437		3.59497	45.9968
			3.59596	46.8576		3.59913	44.5384		3.59913	43.4903		3.59913	46.0502
			3.60251	46.9382		3.60337	44.6262		3.60337	43.5749		3.60337	46.1261
			3.60579	46.9573		3.60755	44.6681		3.60755	43.6266		3.60754	46.1771
			3.60905	46.9924		3.61168	44.7283		3.61168	43.6706		3.61169	46.2317
			3.61232	47.0381		3.61587	44.7879		3.61587	43.7431		3.61587	46.2903
			3.61562	47.0607		3.62008	44.8658		3.62008	43.8111		3.62008	46.3699
			3.62215	47.1277		3.62424	44.9187		3.62424	43.8694		3.62424	46.4414
			3.62544	47.1611		3.62841	44.971		3.62841	43.9242		3.62841	46.5067
			3.62873	47.1592		3.63264	45.0586		3.63264	44.0034		3.63264	46.5937
			3.63198	47.1906		3.63681	45.111		3.63681	44.0581		3.63681	46.6656
			3.63855	47.2495		3.64096	45.157		3.64096	44.1019		3.64096	46.7186
			3.64181	47.2623		3.64515	45.2423		3.64515	44.1785		3.64515	46.7776
			3.64507	47.2795		3.64935	45.309		3.64935	44.2545		3.64935	46.8458
			3.64837	47.2863		3.6535	45.3476		3.6535	44.3007		3.6535	46.8872
			3.6549	47.2798		3.65768	45.4198		3.65768	44.3676		3.65768	46.9164
			3.65817	47.2973		3.66191	45.4862		3.66191	44.4499		3.66191	46.9774
			3.66149	47.2675		3.66607	45.5482		3.66607	44.5116		3.66607	47.0001
			3.66475	47.2482		3.67023	45.5864		3.67023	44.5586		3.67023	47.0087
			3.668	47.2562		3.67442	45.66		3.67442	44.6303		3.67442	47.0531
			3.6713	47.2366		3.67862	45.7263		3.67862	44.6953		3.67862	47.0947
			3.67783	47.1476		3.68277	45.7615		3.68277	44.7514		3.68277	47.1187
			3.68443	46.9142		3.68695	45.8236		3.68695	44.811		3.68694	47.1497
			3.69093	45.9733		3.69116	45.9001		3.69117	44.8941		3.69117	47.206
			3.69424	32.4017		3.69534	32.1301		3.69534	44.9582		3.69534	47.2308
									3.6995	45.0117		3.69951	47.2497
									3.70369	45.0789		3.70369	47.2701
									3.70787	45.151		3.70788	47.2944
									3.71205	45.2103		3.71205	47.3196
									3.71622	45.2682		3.71622	47.3303
									3.72043	45.3474		3.72043	47.3436
									3.72461	45.4154		3.72461	47.3354
									3.72877	45.462		3.72877	47.308
									3.73295	45.5223		3.73295	47.2893
									3.73715	45.6006		3.73715	47.271
									3.74132	45.6609		3.74132	47.2475
									3.74548	45.7295		3.74548	47.239
									3.74971	45.8034		3.74971	47.2679
									3.75388	45.8739		3.75388	47.2962
									3.75803	45.9238		3.75803	47.3234
									3.76223	46.0095		3.76223	47.3639
									3.76643	46.079		3.76643	33.1547
									3.77058	46.1267
									3.77475	46.1897
									3.77898	46.2802
									3.78315	46.3361
									3.7873	46.3825
									3.7915	46.452
									3.7957	46.5215
									3.79985	46.5589
									3.80401	46.6187
									3.80826	46.7052
									3.81242	46.7508
									3.81657	46.7845
									3.82077	46.849
									3.82497	46.9112
									3.82911	32.8378

## Sheet: Fig. 2g
Without salt
1-cycle			3-cycle			5-cycle			7-cycle
Strain (mm/mm)	Stress (Mpa)		Strain (mm/mm)	Stress (Mpa)		Strain (mm/mm)	Stress (Mpa)		Strain (mm/mm)	Stress (Mpa)
0	0.000477707		0	-0.00318		0	-0.00512		0	-0.00235
0.00357	-0.00971		0.00501	-0.01225		0.00716	-0.02084		0.00501	-0.02799
0.00549	0.00589		0.0077	0.00563		0.011	0.00644		0.0077	-0.01174
0.0075	0.000318471		0.01049	0.01066		0.01496	0.00872		0.01049	0.00271
0.00948	0.00557		0.01328	0.01568		0.01897	0.00474		0.01328	0.0121
0.01146	0.00844		0.01604	0.00723		0.02295	0.00322		0.01604	0.00488
0.01344	0.02866		0.0188	0.02425		0.02687	0.00796		0.0188	0.02257
0.01544	0.01497		0.02161	0.01984		0.03083	0.01175		0.02161	0.01391
0.01741	0.02325		0.02438	0.02033		0.03483	0.01175		0.02438	0.01625
0.01937	0.0258		0.02714	0.0256		0.03878	0.02539		0.02714	0.01896
0.02138	0.00621		0.02994	0.02352		0.04273	0.01099		0.02994	0.00723
0.02337	0.01178		0.03272	0.02291		0.04674	0.0199		0.03272	0.01878
0.02534	0.00637		0.03548	0.02487		0.05071	0.01762		0.03548	0.0298
0.02733	0.01306		0.03824	0.02927		0.05465	0.0271		0.03824	0.03485
0.02933	0.0199		0.04105	0.03564		0.05863	0.0288		0.04105	0.02727
0.0313	0.01943		0.04382	0.02413		0.06262	0.02293		0.04382	0.02185
0.03327	0.03041		0.04659	0.03172		0.06656	0.03202		0.04659	0.01823
0.03528	0.02134		0.04939	0.03344		0.07052	0.02615		0.04939	0.02474
0.03726	0.0129		0.05217	0.03307		0.07452	0.01724		0.05217	0.02925
0.03923	0.01975		0.05492	0.03871		0.07849	0.0271		0.05492	0.0372
0.04122	0.0129		0.05769	0.04936		0.08243	0.03771		0.05769	0.0363
0.04322	0.01975		0.06049	0.04679		0.08641	0.03183		0.06049	0.03558
0.04519	0.03583		0.06326	0.04863		0.0904	0.0324		0.06326	0.04262
0.04715	0.03248		0.06604	0.04826		0.09434	0.04396		0.06604	0.02817
0.04917	0.02978		0.06883	0.04985		0.09829	0.04889		0.06883	0.03919
0.05114	0.02404		0.07161	0.05622		0.10229	0.03354		0.07161	0.03883
0.05311	0.02564		0.07436	0.06026		0.10626	0.0432		0.07436	0.04604
0.05512	0.02898		0.07714	0.05855		0.1102	0.04737		0.07714	0.0558
0.05711	0.02803		0.07994	0.06149		0.11418	0.05495		0.07994	0.04442
0.05908	0.03901		0.08271	0.06443		0.11817	0.05363		0.08271	0.04334
0.06105	0.03646		0.08548	0.05439		0.12213	0.04718		0.08548	0.04334
0.06306	0.02516		0.08828	0.05267		0.12607	0.04756		0.08828	0.03792
0.06503	0.03121		0.09106	0.06075		0.13006	0.04661		0.09106	0.0428
0.067	0.0336		0.09381	0.07117		0.13404	0.04567		0.09381	0.0455
0.069	0.03981		0.09658	0.07288		0.13799	0.05779		0.09658	0.0576
0.07099	0.03758		0.09938	0.07545		0.14196	0.05495		0.09938	0.05381
0.07296	0.0422		0.10215	0.06761		0.14595	0.06537		0.10215	0.05724
0.07494	0.04936		0.10492	0.07166		0.14991	0.06803		0.10492	0.04875
0.07694	0.04268		0.10772	0.06933		0.15385	0.05742		0.10772	0.05471
0.07892	0.04188		0.11051	0.07435		0.15785	0.05116		0.11051	0.0567
0.0809	0.03869		0.11326	0.07876		0.16182	0.06443		0.11326	0.0632
0.08289	0.03201		0.11602	0.08195		0.16576	0.06007		0.11602	0.06104
0.08488	0.04124		0.11883	0.08146		0.16974	0.06613		0.11883	0.07855
0.08685	0.04761		0.12159	0.08231		0.17372	0.0739		0.12159	0.0827
0.08883	0.05669		0.12436	0.0828		0.17768	0.07978		0.12436	0.067
0.09083	0.05175		0.12716	0.07913		0.18162	0.07068		0.12716	0.06483
0.09281	0.04299		0.12996	0.08537		0.18563	0.05779		0.12995	0.07313
0.09479	0.04443		0.1327	0.09089		0.18961	0.06594		0.1327	0.0762
0.09678	0.04443		0.13547	0.09395		0.19354	0.06727		0.13547	0.07169
0.09877	0.0422		0.13827	0.09113		0.19751	0.07409		0.13827	0.08017
0.10074	0.05334		0.14103	0.10142		0.20151	0.08053		0.14103	0.08126
0.10272	0.06035		0.1438	0.10314		0.20546	0.09247		0.1438	0.07097
0.10471	0.05732		0.14661	0.09603		0.20939	0.0938		0.14661	0.06609
0.1067	0.05573		0.1494	0.09922		0.21341	0.07712		0.1494	0.07782
0.10867	0.05924		0.15215	0.10277		0.21739	0.07599		0.15215	0.09426
0.11066	0.06274		0.15491	0.10975		0.22131	0.08811		0.15491	0.09517
0.11266	0.04554		0.15772	0.10767		0.22529	0.09304		0.15772	0.0836
0.11463	0.05876		0.16048	0.11747		0.22929	0.09437		0.16047	0.09282
0.1166	0.0672		0.16324	0.10473		0.23322	0.11085		0.16324	0.08288
0.11861	0.06433		0.16605	0.10608		0.23717	0.10157		0.16605	0.07584
0.12059	0.06465		0.16884	0.1133		0.24119	0.10119		0.16884	0.08613
0.12256	0.06258		0.17159	0.11281		0.24515	0.10005		0.17159	0.0939
0.12456	0.05557		0.17436	0.11881		0.24909	0.11578		0.17436	0.09065
0.12655	0.06051		0.17716	0.12727		0.25308	0.1082		0.17716	0.11033
0.12852	0.06274		0.17993	0.12261		0.25707	0.09854		0.17993	0.1013
0.1305	0.06178		0.18269	0.12359		0.261	0.11711		0.18269	0.09697
0.1325	0.06927		0.1855	0.1209		0.26495	0.11824		0.1855	0.09571
0.13448	0.07213		0.18828	0.12237		0.26897	0.11616		0.18828	0.09354
0.13644	0.07468		0.19103	0.12812		0.27293	0.10384		0.19103	0.10166
0.13844	0.06927		0.19381	0.13535		0.27686	0.12658		0.19381	0.09517
0.14044	0.0629		0.19661	0.13707		0.28085	0.11976		0.19661	0.11087
0.14241	0.07102		0.19936	0.14111		0.28485	0.11957		0.19936	0.12135
0.14438	0.08264		0.20214	0.13045		0.28878	0.13454		0.20214	0.11466
0.14639	0.07325		0.20495	0.13731		0.29274	0.1298		0.20495	0.10509
0.14836	0.08694		0.20772	0.14233		0.29673	0.13132		0.20772	0.11123
0.15033	0.07468		0.21048	0.1476		0.3007	0.11976		0.21048	0.11719
0.15234	0.075		0.21326	0.13976		0.30464	0.12961		0.21326	0.1143
0.15433	0.07277		0.21605	0.15176		0.30863	0.12999		0.21605	0.11015
0.1563	0.07484		0.21881	0.15532		0.31263	0.13776		0.21881	0.13001
0.15827	0.08599		0.22158	0.15458		0.31656	0.14686		0.22158	0.11195
0.16028	0.08965		0.22439	0.14919		0.32052	0.15235		0.22439	0.1125
0.16225	0.10048		0.22717	0.15409		0.32451	0.14382		0.22717	0.12171
0.16422	0.09363		0.22993	0.15409		0.32847	0.14231		0.22993	0.12315
0.16623	0.0879		0.23271	0.16487		0.33242	0.14439		0.23271	0.13471
0.16822	0.08678		0.23549	0.16401		0.33641	0.15178		0.23549	0.13543
0.17018	0.08806		0.23825	0.16903		0.3404	0.16694		0.23825	0.13976
0.17217	0.09841		0.24102	0.16756		0.34434	0.16978		0.24102	0.14139
0.17417	0.09793		0.24382	0.17136		0.34829	0.17433		0.24382	0.12568
0.17614	0.09825		0.24662	0.16426		0.35229	0.17111		0.24662	0.12623
0.17811	0.09283		0.24938	0.17357		0.35626	0.1677		0.24937	0.14356
0.18012	0.0914		0.25215	0.17308		0.3602	0.16258		0.25215	0.15078
0.1821	0.09475		0.25494	0.18177		0.36418	0.16808		0.25494	0.1497
0.18407	0.09793		0.2577	0.17663		0.36817	0.17547		0.2577	0.14301
0.18606	0.10159		0.26046	0.18839		0.37213	0.18021		0.26046	0.16793
0.18805	0.1035		0.26327	0.1743		0.37607	0.17869		0.26327	0.14735
0.19003	0.1129		0.26606	0.17859		0.38008	0.18229		0.26606	0.14446
0.192	0.11131		0.26882	0.189		0.38405	0.17642		0.26882	0.15313
0.194	0.10255		0.2716	0.189		0.38798	0.18172		0.2716	0.1497
0.19599	0.10717		0.27439	0.19476		0.39196	0.18002		0.27439	0.15494
0.19796	0.10939		0.27714	0.19684		0.39595	0.18797		0.27714	0.16775
0.19995	0.11561		0.2799	0.20149		0.39989	0.19574		0.2799	0.17462
0.20194	0.11162		0.28272	0.19966		0.40384	0.20541		0.28272	0.15692
0.20392	0.11911		0.2855	0.19757		0.40786	0.20143		0.2855	0.16016
0.20589	0.12213		0.28826	0.19819		0.41182	0.20882		0.28826	0.15458
0.20789	0.10939		0.29103	0.20811		0.41575	0.19518		0.29104	0.16829
0.20988	0.11051		0.29384	0.20162		0.41974	0.20711		0.29384	0.16053
0.21186	0.12245		0.29659	0.20823		0.42373	0.20219		0.29659	0.17859
0.21384	0.1293		0.29935	0.21766		0.42767	0.2145		0.29935	0.17444
0.21583	0.1215		0.30216	0.21203		0.43163	0.22189		0.30216	0.17371
0.2178	0.13344		0.30494	0.20529		0.43563	0.22151		0.30494	0.16215
0.21978	0.12882		0.30771	0.20456		0.43959	0.2289		0.30771	0.17714
0.22178	0.11529		0.31049	0.21264		0.44353	0.22095		0.31049	0.1804
0.22377	0.11959		0.31328	0.21803		0.44753	0.2253		0.31328	0.18401
0.22574	0.12022		0.31603	0.22844		0.45151	0.2308		0.31603	0.18815
0.22773	0.13025		0.3188	0.23224		0.45544	0.24596		0.3188	0.1943
0.22972	0.1328		0.32161	0.2282		0.45941	0.25411		0.3216	0.1896
0.23169	0.13774		0.32438	0.22513		0.46341	0.25771		0.32438	0.18311
0.23366	0.1414		0.32714	0.2293		0.46736	0.26055		0.32714	0.18996
0.23567	0.13169		0.32994	0.23016		0.4713	0.25316		0.32994	0.19303
0.23766	0.12707		0.33273	0.23567		0.47531	0.24861		0.33273	0.18978
0.23963	0.13424		0.33548	0.24155		0.47929	0.26055		0.33547	0.20152
0.24161	0.14427		0.33825	0.2462		0.48322	0.26604		0.33825	0.19556
0.24362	0.14236		0.34105	0.23763		0.48719	0.28007		0.34105	0.19953
0.24558	0.15303		0.34382	0.23751		0.49119	0.28935		0.34382	0.20477
0.24755	0.16624		0.34659	0.24302		0.49514	0.27969		0.34659	0.20315
0.24956	0.1508		0.34939	0.24412		0.49908	0.28177		0.34939	0.21055
0.25154	0.14108		0.35217	0.24792		0.50309	0.28045		0.35217	0.20206
0.25352	0.15271		0.35492	0.25625		0.50706	0.29428		0.35492	0.21668
0.2555	0.15462		0.35769	0.26384		0.511	0.29655		0.35769	0.22626
0.2575	0.16561		0.36049	0.25906		0.51497	0.30015		0.36049	0.22355
0.25947	0.17309		0.36327	0.25808		0.51896	0.30375		0.36327	0.21668
0.26144	0.17229		0.36604	0.25919		0.52291	0.32119		0.36604	0.21596
0.26345	0.15605		0.36883	0.26641		0.52686	0.30243		0.36883	0.22337
0.26543	0.16322		0.37161	0.26801		0.53087	0.31171		0.37161	0.22644
0.2674	0.16242		0.37437	0.26617		0.53483	0.31929		0.37437	0.23692
0.2694	0.17293		0.37713	0.28221		0.53878	0.32801		0.37713	0.24305
0.27139	0.17054		0.37993	0.28087		0.54275	0.33293		0.37993	0.23782
0.27336	0.17994		0.38271	0.28442		0.54674	0.34089		0.38271	0.22843
0.27533	0.18105		0.38549	0.28417		0.55069	0.34336		0.38549	0.23186
0.27735	0.17532		0.38827	0.28062		0.55465	0.33464		0.38827	0.23204
0.27932	0.17627		0.39106	0.28087		0.55864	0.33218		0.39106	0.22987
0.28129	0.17707		0.39381	0.28736		0.56262	0.34961		0.39381	0.23836
0.28329	0.17803		0.39658	0.30071		0.56656	0.34582		0.39658	0.25244
0.28528	0.18073		0.39938	0.3023		0.57053	0.35529		0.39938	0.25949
0.28725	0.19315		0.40215	0.29422		0.57452	0.35814		0.40215	0.24612
0.28922	0.19634		0.40493	0.29838		0.57847	0.3661		0.40492	0.25172
0.29123	0.19092		0.40772	0.29691		0.58242	0.37102		0.40772	0.24792
0.29321	0.18551		0.4105	0.30279		0.58641	0.37121		0.41051	0.24702
0.29518	0.18742		0.41326	0.30769		0.59039	0.37765		0.41326	0.25732
0.29718	0.1965		0.41602	0.31786		0.59433	0.38239		0.41602	0.26978
0.29917	0.19283		0.41883	0.31945		0.5983	0.38675		0.41882	0.26436
0.30114	0.19729		0.4216	0.31663		0.60231	0.3894		0.42159	0.27501
0.30311	0.20892		0.42437	0.31504		0.60625	0.39717		0.42437	0.26382
0.30512	0.19411		0.42716	0.3208		0.61019	0.39755		0.42716	0.26743
0.30709	0.20016		0.42996	0.31994		0.6142	0.39831		0.42996	0.2566
0.30907	0.19841		0.43271	0.32582		0.61817	0.40494		0.4327	0.27375
0.31107	0.20303		0.43546	0.33844		0.6221	0.41461		0.43547	0.28874
0.31306	0.20812		0.43827	0.33268		0.62609	0.41934		0.43827	0.27537
0.31503	0.2078		0.44104	0.34015		0.63008	0.42882		0.44104	0.2938
0.317	0.21481		0.44381	0.33684		0.63403	0.4436		0.44381	0.28458
0.319	0.21576		0.4466	0.34517		0.63797	0.44587		0.4466	0.27609
0.32098	0.21545		0.4494	0.34775		0.64198	0.44132		0.4494	0.27862
0.32296	0.21051		0.45215	0.34909		0.64595	0.44644		0.45215	0.28946
0.32495	0.21083		0.45491	0.35608		0.64988	0.45231		0.45491	0.29813
0.32695	0.22134		0.45772	0.35865		0.65386	0.45591		0.45772	0.31221
0.32892	0.22627		0.46048	0.36318		0.65786	0.46558		0.46048	0.30643
0.33089	0.22564		0.46325	0.36318		0.6618	0.46501		0.46325	0.30047
0.33289	0.22532		0.46606	0.35914		0.66574	0.48453		0.46606	0.29687
0.33487	0.225		0.46884	0.36269		0.66976	0.47827		0.46884	0.29939
0.33685	0.21799		0.47159	0.36636		0.67373	0.47259		0.47159	0.30047
0.33884	0.2293		0.47436	0.37175		0.67766	0.48282		0.47436	0.30824
0.34084	0.2301		0.47717	0.37445		0.68165	0.48453		0.47717	0.31691
0.34281	0.23408		0.47992	0.38878		0.68564	0.50139		0.47991	0.32612
0.34478	0.24713		0.48269	0.37506		0.68958	0.51617		0.48269	0.33334
0.34678	0.23678		0.4855	0.37776		0.69352	0.53		0.4855	0.32142
0.34876	0.24236		0.48828	0.37653		0.69754	0.51466		0.48828	0.316
0.35073	0.24268		0.49104	0.3818		0.7015	0.52716		0.49103	0.33406
0.35273	0.24666		0.49381	0.3949		0.70544	0.53758		0.49381	0.33261
0.35473	0.24156		0.4966	0.39392		0.70943	0.54137		0.4966	0.33875
0.3567	0.25287		0.49936	0.39809		0.71342	0.54251		0.49936	0.34128
0.35867	0.2578		0.50214	0.39711		0.71734	0.55407		0.50214	0.34345
0.36067	0.25557		0.50495	0.38841		0.72131	0.56468		0.50495	0.33442
0.36265	0.25955		0.50772	0.39662		0.72531	0.56449		0.50772	0.34417
0.36462	0.25557		0.51048	0.39797		0.72927	0.56222		0.51048	0.34779
0.36662	0.25175		0.51326	0.40666		0.73322	0.56752		0.51326	0.34797
0.36862	0.25541		0.51605	0.41622		0.73721	0.57454		0.51605	0.34291
0.37058	0.26481		0.51881	0.41842		0.7412	0.58856		0.51881	0.36674
0.37255	0.27787		0.52158	0.41769		0.74513	0.59803		0.52158	0.36078
0.37457	0.28312		0.52439	0.41058		0.74909	0.61376		0.52439	0.34761
0.37653	0.27643		0.52717	0.42148		0.75308	0.61376		0.52717	0.35537
0.37851	0.26911		0.52992	0.43447		0.75705	0.6094		0.52993	0.37578
0.38051	0.2699		0.5327	0.43349		0.761	0.6274		0.5327	0.37343
0.3825	0.27452		0.53549	0.43373		0.76497	0.63214		0.53549	0.37469
0.38447	0.27309		0.53825	0.44059		0.76897	0.6454		0.53825	0.39112
0.38645	0.28439		0.54103	0.44243		0.77292	0.64597		0.54102	0.39202
0.38845	0.29459		0.54383	0.43533		0.77687	0.65734		0.54383	0.38462
0.39043	0.29108		0.54661	0.44096		0.78086	0.65829		0.54662	0.37433
0.3924	0.29268		0.54937	0.44721		0.78483	0.65317		0.54937	0.38733
0.3944	0.2871		0.55215	0.45113		0.78877	0.66113		0.55215	0.38588
0.39639	0.29092		0.55494	0.44868		0.79276	0.67913		0.55494	0.39022
0.39836	0.2949		0.5577	0.46289		0.79675	0.68501		0.5577	0.40304
0.40034	0.29618		0.56047	0.45982		0.8007	0.70074		0.56047	0.4081
0.40234	0.2957		0.56327	0.46374		0.80464	0.7104		0.56327	0.40449
0.40431	0.30892		0.56606	0.47011		0.80864	0.70585		0.56606	0.40864
0.40629	0.30175		0.56882	0.47746		0.81261	0.71078		0.56882	0.40322
0.40829	0.29984		0.57159	0.47918		0.81655	0.71589		0.57159	0.41477
0.41027	0.31178		0.57439	0.47991		0.82054	0.71931		0.57439	0.41351
0.41225	0.31449		0.57714	0.48616		0.82453	0.73769		0.57714	0.43229
0.41423	0.32006		0.5799	0.49277		0.82847	0.74773		0.5799	0.42814
0.41623	0.31385		0.58272	0.48763		0.83242	0.75645		0.58271	0.41297
0.4182	0.31799		0.58551	0.48714		0.83642	0.75076		0.58551	0.42724
0.42018	0.31561		0.58826	0.49339		0.84039	0.75266		0.58826	0.42489
0.42218	0.30971		0.59104	0.49988		0.84432	0.76497		0.59104	0.44385
0.42417	0.32436		0.59384	0.50012		0.84831	0.78335		0.59384	0.43826
0.42614	0.31799		0.59659	0.50551		0.85231	0.78165		0.59659	0.45342
0.42812	0.33169		0.59935	0.51899		0.85625	0.79093		0.59935	0.45125
0.43011	0.325		0.60216	0.51311		0.86019	0.80041		0.60216	0.45017
0.43209	0.33217		0.60495	0.51801		0.86421	0.79794		0.60495	0.44366
0.43406	0.33248		0.6077	0.51935		0.86817	0.80268		0.60771	0.45884
0.43606	0.33232		0.61048	0.52719		0.8721	0.81689		0.61048	0.46588
0.43806	0.33439		0.61329	0.52585		0.87609	0.83129		0.61329	0.47201
0.44003	0.34618		0.61603	0.53662		0.88008	0.82637		0.61603	0.4778
0.44201	0.34634		0.61879	0.53895		0.88402	0.83054		0.61879	0.48032
0.44401	0.34475		0.62161	0.52964		0.88797	0.84986		0.62161	0.4778
0.44598	0.35541		0.62439	0.5354		0.89198	0.84759		0.62439	0.47382
0.44795	0.35764		0.62715	0.53907		0.89594	0.85346		0.62715	0.47328
0.44995	0.34427		0.62993	0.54226		0.89988	0.86199		0.62993	0.47545
0.45194	0.34857		0.63273	0.54765		0.90388	0.8637		0.63273	0.4843
0.45392	0.35812		0.63548	0.54961		0.90786	0.87772		0.63548	0.49152
0.4559	0.35334		0.63824	0.55953		0.91179	0.88378		0.63824	0.50362
0.4579	0.37086		0.64105	0.55279		0.91576	0.8889		0.64105	0.5103
0.45987	0.37389		0.64383	0.55892		0.91976	0.90425		0.64383	0.50289
0.46184	0.38296		0.64659	0.56063		0.92371	0.90633		0.64659	0.49892
0.46385	0.36879		0.64938	0.56443		0.92766	0.90235		0.64938	0.50109
0.46583	0.36688		0.65217	0.57153		0.93166	0.92282		0.65217	0.51301
0.4678	0.37022		0.65491	0.57901		0.93563	0.92206		0.65491	0.51445
0.46978	0.38248		0.65769	0.58023		0.93957	0.93438		0.65769	0.53106
0.47179	0.38232		0.6605	0.58256		0.94354	0.94973		0.66049	0.51861
0.47375	0.3957		0.66327	0.58072		0.94753	0.95693		0.66327	0.51716
0.47573	0.39299		0.66604	0.58452		0.95149	0.96337		0.66604	0.50777
0.47774	0.38535		0.66883	0.58672		0.95543	0.96886		0.66883	0.52349
0.47972	0.38949		0.67161	0.58758		0.95944	0.96204		0.67161	0.53341
0.48169	0.39108		0.67436	0.59407		0.96341	0.96811		0.67436	0.53901
0.48368	0.40287		0.67714	0.60399		0.96736	0.97209		0.67714	0.54786
0.48568	0.39936		0.67994	0.60154		0.97132	1.00203		0.67994	0.54732
0.48764	0.40939		0.68271	0.5964		0.97531	1.00638		0.68271	0.54262
0.48962	0.41067		0.68548	0.60828		0.97926	1.00904		0.68548	0.54226
0.49163	0.39745		0.68827	0.60889		0.98321	1.00847		0.68827	0.54624
0.4936	0.4043		0.69106	0.6133		0.98722	1.01036		0.69106	0.5558
0.49558	0.41194		0.69381	0.62016		0.99118	1.03083		0.69381	0.57296
0.49757	0.41449		0.69658	0.63474		0.99514	1.04447		0.69658	0.57477
0.49957	0.41815		0.69937	0.62678		0.9991	1.05546		0.69937	0.57766
0.50153	0.43185		0.70216	0.62641		1.00309	1.05793		0.70216	0.5679
0.50351	0.43105		0.70493	0.62849		1.00704	1.06873		0.70493	0.5679
0.50552	0.41433		0.70771	0.63792		1.01099	1.05849		0.70772	0.57657
0.50749	0.42436		0.7105	0.64074		1.01499	1.06361		0.7105	0.58668
0.50947	0.42946		0.71326	0.64662		1.01896	1.07858		0.71325	0.58776
0.51146	0.43662		0.71602	0.65495		1.02292	1.08578		0.71603	0.6033
0.51345	0.4328		0.71882	0.65556		1.02687	1.10625		0.71882	0.60727
0.51542	0.44156		0.7216	0.65617		1.03087	1.11269		0.7216	0.60854
0.5174	0.45255		0.72437	0.65801		1.03482	1.12292		0.72437	0.60023
0.5194	0.4465		0.72716	0.66254		1.03877	1.12178		0.72716	0.60944
0.52138	0.4492		0.72995	0.66499		1.04277	1.12766		0.72995	0.61304
0.52336	0.45398		0.7327	0.67332		1.04674	1.14016		0.7327	0.61846
0.52535	0.45987		0.73546	0.67945		1.05068	1.14414		0.73546	0.62298
0.52734	0.45717		0.73827	0.68055		1.05465	1.16556		0.73827	0.62804
0.52931	0.46768		0.74104	0.68888		1.05866	1.1648		0.74104	0.63905
0.53129	0.46608		0.74382	0.68422		1.0626	1.17332		0.74381	0.63291
0.53329	0.46879		0.7466	0.69525		1.06654	1.17787		0.7466	0.63273
0.53527	0.47006		0.7494	0.69231		1.07055	1.17181		0.7494	0.64519
0.53725	0.46672		0.75214	0.69255		1.07452	1.19076		0.75214	0.64591
0.53924	0.47229		0.75491	0.71007		1.07846	1.19663		0.75491	0.6544
0.54123	0.48121		0.75772	0.71374		1.08243	1.21103		0.75772	0.6535
0.5432	0.47946		0.76048	0.71595		1.08643	1.20478		0.76048	0.66253
0.54518	0.49729		0.76326	0.71289		1.09037	1.2188		0.76326	0.65205
0.54718	0.48694		0.76605	0.71779		1.09432	1.22922		0.76606	0.64663
0.54916	0.48073		0.76884	0.72281		1.09833	1.22619		0.76884	0.66614
0.55114	0.48917		0.77159	0.72807		1.1023	1.23472		0.77159	0.67643
0.55313	0.49443		0.77436	0.72979		1.10623	1.24419		0.77436	0.68726
0.55512	0.49841		0.77716	0.73775		1.11021	1.25575		0.77716	0.69015
0.55709	0.51051		0.77992	0.74633		1.11421	1.26561		0.77992	0.69232
0.55906	0.51656		0.78269	0.74155		1.11815	1.2783		0.78269	0.68763
0.56107	0.50924		0.7855	0.73689		1.12209	1.28152		0.7855	0.68257
0.56305	0.50669		0.78829	0.74559		1.12611	1.27679		0.78829	0.68744
0.56502	0.50748		0.79103	0.74718		1.13007	1.2855		0.79103	0.69431
0.56701	0.52532		0.79381	0.75208		1.134	1.30123		0.79381	0.69683
0.56902	0.51242		0.79662	0.75392		1.138	1.30388		0.79661	0.70929
0.57098	0.52038		0.79936	0.76678		1.14198	1.31317		0.79936	0.7102
0.57295	0.53073		0.80214	0.76654		1.14593	1.32681		0.80214	0.71092
0.57496	0.52389		0.80494	0.76029		1.14987	1.33856		0.80494	0.71598
0.57694	0.53089		0.80773	0.76311		1.15389	1.3397		0.80773	0.70803
0.57891	0.51736		0.81048	0.77217		1.15785	1.34804		0.81048	0.72338
0.5809	0.53232		0.81326	0.77242		1.16179	1.35846		0.81326	0.71977
0.5829	0.5328		0.81605	0.78025		1.16578	1.35713		0.81605	0.73782
0.58487	0.54459		0.81881	0.78724		1.16977	1.37077		0.81881	0.73638
0.58684	0.5535		0.82158	0.78454		1.1737	1.38802		0.82158	0.73909
0.58885	0.55016		0.82439	0.78038		1.17765	1.38726		0.82439	0.73042
0.59082	0.5457		0.82717	0.77903		1.18166	1.38783		0.82717	0.74089
0.59279	0.54554		0.82992	0.77254		1.18562	1.40071		0.82992	0.7306
0.5948	0.55032		0.8327	0.77511		1.18957	1.39882		0.8327	0.7418
0.59679	0.55589		0.83549	0.78797		1.19356	1.40962		0.83549	0.74541
0.59876	0.55589		0.83825	0.7854		1.19754	1.41909		0.83825	0.75479
0.60073	0.57086		0.84103	0.78221		1.20148	1.4335		0.84103	0.74884
0.60274	0.57659		0.84383	0.76886		1.20544	1.44865		0.84383	0.74107
0.60471	0.56783		0.84662	0.77487		1.20944	1.43747		0.84662	0.74974
0.60669	0.56943		0.84937	0.78123		1.2134	1.44278		0.84937	0.75624
0.60869	0.56895		0.85214	0.78895		1.21735	1.46097		0.85215	0.76039
0.61068	0.57675		0.85494	0.79434		1.22133	1.47177		0.85494	0.77177
0.61264	0.58089		0.8577	0.80181		1.22532	1.47424		0.85769	0.7696
0.61462	0.59666		0.86047	0.79581		1.22927	1.48352		0.86047	0.7799
0.61663	0.59156		0.86328	0.77927		1.23321	1.51441		0.86328	0.7678
0.6186	0.59124		0.86606	0.78258		1.23721	1.49432		0.86606	0.76906
0.62057	0.58057		0.86882	0.79373		1.24117	1.49868		0.86882	0.78116
0.62258	0.59156		0.87159	0.7941		1.24512	1.5218		0.87159	0.78567
0.62456	0.59904		0.87438	0.80512		1.2491	1.51971		0.87438	0.79109
0.62653	0.6035		0.87714	0.80647		1.2531	1.52445		0.87714	0.80103
0.62852	0.6121		0.87991	0.80904		1.25704	1.54435		0.87991	0.80608
0.63052	0.61417		0.88272	0.80696		1.26098	1.55761		0.88272	0.79254
0.63248	0.61831		0.88552	0.80083		1.26499	1.55022		0.88551	0.78946
0.63447	0.61099		0.88826	0.80879		1.26896	1.56121		0.88826	0.7994
0.63646	0.61704		0.89103	0.81859		1.2729	1.56576		0.89103	0.80012
0.63845	0.62038		0.89383	0.81725		1.27688	1.56557		0.89383	0.7994
0.64042	0.61943		0.89659	0.83072		1.28088	1.58016		0.89659	0.81167
0.64241	0.63344		0.89936	0.83697		1.28483	1.60025		0.89935	0.81872
0.6444	0.63806		0.90216	0.82484		1.28877	1.60821		0.90216	0.79868
0.64637	0.63901		0.90495	0.82349		1.29277	1.61351		0.90495	0.80735
0.64835	0.63981		0.9077	0.8328		1.29674	1.61181		0.9077	0.81583
0.65035	0.6293		0.91048	0.83844		1.30067	1.61332		0.91048	0.82287
0.65234	0.63089		0.91328	0.84701		1.30466	1.62791		0.91328	0.83732
0.65432	0.64156		0.91603	0.85265		1.30866	1.63606		0.91603	0.84743
0.65629	0.64506		0.91879	0.8551		1.3126	1.64648		0.91879	0.85809
0.65829	0.65955		0.92161	0.85167		1.31654	1.66032		0.92161	0.84815
0.66027	0.6543		0.92439	0.85252		1.32056	1.66259		0.92439	0.85122
0.66224	0.65605		0.92715	0.86281		1.32451	1.66164		0.92715	0.84942
0.66424	0.65096		0.92993	0.86122		1.32845	1.66467		0.92993	0.85538
0.66624	0.65096		0.93273	0.86698		1.33245	1.66638		0.93273	0.86855
0.66821	0.66783		0.93547	0.8758		1.33644	1.69423		0.93547	0.87488
0.67018	0.67341		0.93824	0.87714		1.34037	1.69727		0.93824	0.88264
0.67219	0.67182		0.94105	0.87359		1.34432	1.72114		0.94105	0.87921
0.67415	0.67691		0.94383	0.86906		1.34833	1.7147		0.94383	0.87271
0.67613	0.6785		0.94659	0.87923		1.35228	1.72152		0.94659	0.88517
0.67813	0.67341		0.94938	0.88033		1.35623	1.71925		0.94938	0.89005
0.68012	0.68169		0.95217	0.89417		1.36023	1.73213		0.95217	0.90016
0.68209	0.68678		0.95492	0.89711		1.36421	1.73535		0.95492	0.90503
0.68407	0.68838		0.95769	0.89637		1.36814	1.75241		0.95769	0.90413
0.68608	0.68455		0.96049	0.89503		1.37211	1.75942		0.96049	0.9025
0.68804	0.69889		0.96327	0.88841		1.37611	1.76378		0.96327	0.90883
0.69001	0.70127		0.96604	0.90458		1.38006	1.76302		0.96604	0.90594
0.69202	0.69745		0.96883	0.91279		1.38401	1.77496		0.96883	0.91695
0.69401	0.69729		0.97161	0.91083		1.38801	1.78462		0.97161	0.92724
0.69598	0.70685		0.97436	0.91928		1.39198	1.79201		0.97436	0.93338
0.69796	0.71067		0.97714	0.92467		1.39593	1.79732		0.97714	0.93447
0.69997	0.71624		0.97994	0.9254		1.39989	1.79789		0.97994	0.94115
0.70193	0.71959		0.98272	0.92785		1.40388	1.81987		0.98272	0.93447
0.7039	0.72022		0.98548	0.92087		1.40783	1.82422		0.98548	0.93555
0.70591	0.71561		0.98827	0.94133		1.41179	1.82782		0.98827	0.93989
0.70789	0.72564		0.99106	0.93422		1.41578	1.84185		0.99106	0.96155
0.70987	0.7207		0.9938	0.94353		1.41976	1.85341		0.9938	0.96065
0.71185	0.73201		0.99658	0.94647		1.42371	1.85189		0.99658	0.97094
0.71386	0.73185		0.99938	0.94708		1.42767	1.86857		0.99938	0.97347
0.71582	0.74379		1.00216	0.94157		1.43165	1.87728		1.00216	0.97004
0.71779	0.7371		1.00493	0.94157		1.43561	1.88903		1.00493	0.96679
0.7198	0.73838		1.00772	0.94953		1.43957	1.87823		1.00772	0.9695
0.72178	0.74315		1.0105	0.94745		1.44356	1.88732		1.0105	0.97943
0.72376	0.7492		1.01325	0.9477		1.44753	1.90381		1.01325	0.99117
0.72575	0.75573		1.01603	0.95725		1.45149	1.9076		1.01603	1.00038
0.72774	0.74889		1.01882	0.96374		1.45545	1.91802		1.01882	0.99929
0.7297	0.76051		1.02161	0.95786		1.45944	1.93337		1.02161	0.9964
0.73169	0.76115		1.02438	0.97134		1.46339	1.94626		1.02438	0.98466
0.73369	0.76003		1.02715	0.96619		1.46734	1.94114		1.02716	1.00778
0.73566	0.76162		1.02995	0.9722		1.47134	1.94133		1.02995	1.002
0.73764	0.77182		1.0327	0.98163		1.47531	1.95308		1.0327	1.01301
0.73964	0.77404		1.03547	0.98493		1.47926	1.96634		1.03547	1.02873
0.74163	0.77484		1.03826	0.99094		1.48322	1.97392		1.03826	1.03739
0.74359	0.78583		1.04105	0.9864		1.48722	1.97563		1.04105	1.01897
0.74557	0.78854		1.04381	0.98812		1.49117	1.98548		1.04381	1.01211
0.74757	0.78408		1.04661	0.98996		1.49511	1.9834		1.04661	1.01753
0.74955	0.7871		1.0494	0.99473		1.49911	1.99249		1.0494	1.03126
0.75154	0.79315		1.05214	0.99853		1.50309	1.99685		1.05215	1.0466
0.75353	0.78965		1.05491	1.00637		1.50704	2.00822		1.05491	1.04967
0.75552	0.79745		1.05771	1.00772		1.51099	2.01713		1.05771	1.05907
0.75749	0.8078		1.06049	1.01605		1.51501	2.02281		1.06049	1.05636
0.75946	0.81131		1.06326	1.01213		1.51895	2.03949		1.06325	1.03992
0.76146	0.81385		1.06605	1.01335		1.52289	2.04195		1.06605	1.04172
0.76345	0.80637		1.06885	1.01837		1.5269	2.04176		1.06885	1.05076
0.76542	0.81975		1.07158	1.02413		1.53087	2.04801		1.07158	1.06196
0.76741	0.81497		1.07435	1.02915		1.53481	2.06507		1.07436	1.07044
0.76941	0.82134		1.07716	1.02131		1.53878	2.07625		1.07716	1.08109
0.77137	0.82468		1.07993	1.03148		1.54278	2.08667		1.07993	1.07116
0.77335	0.83392		1.0827	1.0354		1.54672	2.09273		1.0827	1.06863
0.77535	0.83057		1.0855	1.0327		1.55067	2.09974		1.0855	1.07423
0.77733	0.825		1.08829	1.04691		1.55468	2.09993		1.08829	1.07712
0.77931	0.8301		1.09103	1.0474		1.55865	2.10429		1.09103	1.08904
0.7813	0.83296		1.09381	1.05475		1.56258	2.11585		1.09381	1.09752
0.7833	0.8371		1.09661	1.06357		1.56656	2.12779		1.0966	1.10764
0.78527	0.84825		1.09937	1.0648		1.57056	2.12703		1.09937	1.10366
0.78724	0.85717		1.10214	1.06565		1.5745	2.13859		1.10214	1.10059
0.78924	0.84904		1.10495	1.06651		1.57844	2.15811		1.10495	1.10475
0.79122	0.85048		1.10773	1.07325		1.58247	2.14598		1.10773	1.11685
0.7932	0.84857		1.11047	1.07778		1.58642	2.15886		1.11047	1.11757
0.79519	0.85732		1.11325	1.07729		1.59036	2.16398		1.11325	1.11739
0.79719	0.86003		1.11605	1.08795		1.59434	2.16682		1.11605	1.12298
0.79915	0.86624		1.11881	1.0964		1.59833	2.17554		1.11881	1.13563
0.80112	0.87389		1.12159	1.08464		1.60227	2.20662		1.12158	1.12154
0.80313	0.87134		1.12439	1.09052		1.60622	2.20207		1.12439	1.11775
0.80511	0.87038		1.12717	1.09383		1.61023	2.20169		1.12717	1.1349
0.80709	0.87054		1.12992	1.09811		1.6142	2.20188		1.12992	1.13689
0.80908	0.87516		1.1327	1.10032		1.61814	2.21192		1.1327	1.14339
0.81108	0.88089		1.1355	1.10338		1.62213	2.2214		1.1355	1.14773
0.81304	0.88933		1.13825	1.1122		1.62611	2.23125		1.13825	1.15765
0.81502	0.89443		1.14103	1.11244		1.63005	2.24489		1.14103	1.15675
0.81702	0.88869		1.14384	1.11269		1.634	2.26005		1.14384	1.15982
0.819	0.89188		1.14661	1.12004		1.63801	2.24963		1.14661	1.16271
0.82097	0.90016		1.14937	1.12053		1.64197	2.25171		1.14937	1.16488
0.82297	0.89777		1.15215	1.12776		1.64592	2.25513		1.15215	1.16976
0.82497	0.89729		1.15493	1.13315		1.6499	2.27029		1.15493	1.1777
0.82693	0.91258		1.1577	1.14196		1.6539	2.28753		1.1577	1.18889
0.82891	0.91258		1.16048	1.13792		1.65783	2.29681		1.16048	1.17698
0.83092	0.91385		1.16327	1.13854		1.66178	2.2989		1.16327	1.17518
0.83288	0.92309		1.16606	1.14674		1.66578	2.3061		1.16606	1.18257
0.83486	0.91322		1.16882	1.15201		1.66975	2.30648		1.16881	1.18564
0.83686	0.91688		1.17159	1.16046		1.6737	2.32164		1.17159	1.19359
0.83885	0.92771		1.17438	1.16634		1.67768	2.33509		1.17438	1.20136
0.84082	0.93328		1.17715	1.16916		1.68167	2.33736		1.17714	1.21742
0.8428	0.93949		1.17992	1.17798		1.68561	2.34438		1.17991	1.20695
0.8448	0.93758		1.18272	1.1743		1.68956	2.35575		1.18272	1.20425
0.84677	0.93631		1.18551	1.17945		1.69356	2.3548		1.18551	1.20425
0.84875	0.93822		1.18826	1.19255		1.69753	2.36503		1.18826	1.21941
0.85075	0.93838		1.19103	1.19157		1.70147	2.36693		1.19103	1.22212
0.85274	0.94697		1.19383	1.19623		1.70545	2.38189		1.19383	1.2371
0.85471	0.94602		1.19659	1.21056		1.70946	2.38152		1.19658	1.24252
0.85669	0.96306		1.19935	1.20823		1.71339	2.39743		1.19935	1.24451
0.85869	0.96051		1.20216	1.20946		1.71733	2.4124		1.20216	1.23945
0.86066	0.97022		1.20496	1.20909		1.72134	2.41354		1.20496	1.23945
0.86264	0.96481		1.2077	1.21864		1.72531	2.41809		1.2077	1.23945
0.86464	0.95637		1.21047	1.2304		1.72925	2.4124		1.21048	1.24722
0.86663	0.96704		1.21328	1.23114		1.73323	2.42661		1.21328	1.26185
0.8686	0.97325		1.21603	1.23763		1.73723	2.42813		1.21603	1.26654
0.87058	0.97548		1.2188	1.24155		1.74117	2.44139		1.2188	1.28569
0.87258	0.9828		1.22161	1.24118		1.74511	2.4719		1.22161	1.27521
0.87455	0.98742		1.2244	1.24547		1.74912	2.47152		1.2244	1.27033
0.87653	0.99092		1.22715	1.25233		1.75308	2.4719		1.22715	1.2846
0.87853	0.97739		1.22993	1.25821		1.75702	2.47645		1.22993	1.27756
0.88052	0.99586		1.23272	1.26764		1.76102	2.49199		1.23272	1.29002
0.88249	1.0008		1.23547	1.27033		1.76501	2.49313		1.23547	1.29272
0.88446	1.00016		1.23824	1.28626		1.76894	2.51018		1.23824	1.31114
0.88646	1.00494		1.24105	1.27487		1.77288	2.52515		1.24105	1.29706
0.88844	1.01146		1.24384	1.28246		1.77691	2.52231		1.24384	1.29886
0.89042	1.01417		1.24659	1.28038		1.78085	2.51624		1.24659	1.30898
0.89241	1.00987		1.24937	1.28969		1.7848	2.52477		1.24937	1.31096
0.89441	1.01051		1.25217	1.29189		1.78879	2.53822		1.25217	1.31602
0.89638	1.02309		1.25491	1.30622		1.79278	2.55054		1.25491	1.32342
0.89835	1.03328		1.25769	1.31002		1.79672	2.55831		1.25769	1.33281
0.90036	1.01959		1.2605	1.31394		1.80067	2.56494		1.2605	1.33191
0.90233	1.03439		1.26328	1.30402		1.80468	2.57214		1.26328	1.33787
0.9043	1.03567		1.26603	1.31602		1.80863	2.57328		1.26603	1.33317
0.9063	1.03487		1.26882	1.32668		1.81258	2.57991		1.26883	1.3357
0.9083	1.02787		1.27161	1.32986		1.81658	2.59488		1.27161	1.34798
0.91027	1.0508		1.27436	1.34015		1.82056	2.59659		1.27436	1.35177
0.91225	1.05175		1.27713	1.34444		1.82449	2.60758		1.27713	1.35484
0.91425	1.04952		1.27994	1.34346		1.82846	2.62729		1.27994	1.36676
0.91621	1.06115		1.28271	1.34579		1.83246	2.63676		1.28271	1.35231
0.91819	1.05812		1.28548	1.35191		1.8364	2.64737		1.28548	1.3608
0.92019	1.05892		1.28827	1.3633		1.84036	2.63695		1.28827	1.36116
0.92218	1.0535		1.29106	1.3622		1.84436	2.63865		1.29105	1.3711
0.92415	1.06338		1.2938	1.3693		1.84833	2.64188		1.2938	1.37958
0.92614	1.06799		1.29658	1.37543		1.85227	2.66045		1.29658	1.39096
0.92814	1.07627		1.29938	1.37457		1.85624	2.67333		1.29938	1.38662
0.9301	1.0879		1.30216	1.37886		1.86023	2.68034		1.30216	1.37453
0.93208	1.08726		1.30493	1.38547		1.86418	2.69645		1.30493	1.37849
0.93408	1.07707		1.30771	1.39049		1.86814	2.67977		1.30772	1.38427
0.93607	1.08726		1.3105	1.3938		1.87213	2.70043		1.3105	1.40378
0.93804	1.09156		1.31325	1.40568		1.87612	2.70175		1.31325	1.40829
0.94003	1.09411		1.31602	1.41046		1.88006	2.71426		1.31602	1.41353
0.94203	1.09618		1.31882	1.4025		1.88402	2.72336		1.31882	1.42328
0.94399	1.10701		1.32161	1.41132		1.888	2.74439		1.32161	1.41605
0.94597	1.11863		1.32437	1.41377		1.89196	2.74041		1.32437	1.40522
0.94797	1.10382		1.32715	1.42259		1.89591	2.73662		1.32716	1.41298
0.94995	1.10939		1.32994	1.42234		1.8999	2.74174		1.32994	1.43501
0.95193	1.11576		1.3327	1.43851		1.90389	2.75368		1.3327	1.43231
0.95392	1.11513		1.33547	1.44108		1.90784	2.7694		1.33547	1.4417
0.95592	1.12468		1.33826	1.4488		1.91179	2.78172		1.33826	1.44928
0.95788	1.13694		1.34106	1.44708		1.91579	2.77926		1.34106	1.44838
0.95986	1.12946		1.34382	1.44721		1.91974	2.79934		1.34382	1.43862
0.96186	1.13455		1.3466	1.45835		1.92369	2.79555		1.3466	1.44133
0.96384	1.13694		1.3494	1.46227		1.92768	2.79555		1.3494	1.45488
0.96582	1.14204		1.35214	1.47379		1.93167	2.79479		1.35214	1.45488
0.96781	1.1492		1.35491	1.4815		1.93562	2.81166		1.35491	1.45868
0.9698	1.15414		1.35771	1.48702		1.93957	2.83175		1.35771	1.4798
0.97177	1.15462		1.3605	1.48469		1.94357	2.83705		1.3605	1.46571
0.97375	1.16481		1.36326	1.48371		1.94752	2.84804		1.36326	1.4695
0.97575	1.16019		1.36605	1.49351		1.95146	2.84179		1.36605	1.47492
0.97773	1.15876		1.36884	1.49829		1.95546	2.83231		1.36884	1.4863
0.97971	1.16465		1.37158	1.50502		1.95944	2.84804		1.37159	1.48937
0.9817	1.17452		1.37436	1.51507		1.96339	2.86358		1.37436	1.49189
0.98369	1.17325		1.37716	1.52082		1.96734	2.87817		1.37716	1.4946
0.98566	1.17818		1.37994	1.52597		1.97136	2.8776		1.37993	1.50544
0.98764	1.18933		1.3827	1.51409		1.97529	2.90299		1.3827	1.49912
0.98963	1.18312		1.3855	1.5245		1.97924	2.89731		1.3855	1.49225
0.99162	1.1871		1.38829	1.5294		1.98325	2.89352		1.38829	1.50833
0.9936	1.18567		1.39103	1.53932		1.98722	2.90603		1.39103	1.51212
0.99558	1.20143		1.3938	1.54606		1.99116	2.91626		1.3938	1.51862
0.99758	1.19889		1.3966	1.55279		1.99513	2.93672		1.3966	1.53036
0.99955	1.20048		1.39937	1.55794		1.99913	2.93975		1.39937	1.52891
1.00152	1.20908		1.40214	1.55953		2.00307	2.95491		1.40214	1.52277
1.00352	1.20892		1.40494	1.55769		2.00701	2.95795		1.40494	1.53018
1.00551	1.21162		1.40773	1.5659		2.01103	2.95112		1.40773	1.54373
1.00748	1.21736		1.41048	1.57006		2.01499	2.95908		1.41048	1.55347
1.00948	1.21592		1.41325	1.57803		2.01893	2.97443		1.41325	1.55257
1.01147	1.21624		1.41605	1.57937		2.02291	2.98599		1.41605	1.55889
1.01344	1.22468		1.41881	1.58317		2.02691	2.98921		1.41881	1.56304
1.01541	1.23854		1.42159	1.59223		2.03084	3.00058		1.42159	1.56142
1.01741	1.24236		1.42439	1.59113		2.0348	3.00437		1.42439	1.55112
1.0194	1.2301		1.42717	1.6002		2.03881	2.99925		1.42717	1.56973
1.02137	1.24124		1.42992	1.60363		2.04277	3.00759		1.42992	1.57171
1.02336	1.24809		1.4327	1.6084		2.04671	3.02389		1.4327	1.57965
1.02537	1.24777		1.43549	1.61342		2.0507	3.02976		1.4355	1.59067
1.02732	1.25366		1.43825	1.62396		2.05469	3.02882		1.43825	1.59519
1.0293	1.25796		1.44103	1.61832		2.05862	3.0544		1.44103	1.58471
1.03131	1.26736		1.44383	1.62751		2.06257	3.06633		1.44383	1.58254
1.03328	1.26369		1.44662	1.63437		2.06658	3.06652		1.44662	1.59555
1.03526	1.26481		1.44936	1.6389		2.07055	3.06993		1.44936	1.59808
1.03726	1.2664		1.45215	1.63805		2.07449	3.0813		1.45215	1.60818
1.03925	1.27277		1.45494	1.65397		2.07847	3.09211		1.45494	1.62534
1.04122	1.275		1.4577	1.66303		2.08246	3.09968		1.4577	1.62137
1.04319	1.28615		1.46048	1.65777		2.08639	3.11674		1.46048	1.62281
1.0452	1.29108		1.46328	1.66512		2.09035	3.11825		1.46328	1.63707
1.04717	1.28981		1.46606	1.66499		2.09436	3.11617		1.46606	1.64791
1.04915	1.28726		1.46881	1.67467		2.09832	3.11958		1.46881	1.66579
1.05115	1.28758		1.47159	1.68263		2.10228	3.14478		1.47159	1.66777
1.05314	1.28726		1.47438	1.68533		2.10625	3.15009		1.47438	1.65929
1.0551	1.30207		1.47715	1.70174		2.11024	3.15558		1.47715	1.67157
1.05709	1.31561		1.47992	1.70737		2.11418	3.17851		1.47992	1.68746
1.05909	1.32086		1.48272	1.70027		2.11813	3.19102		1.48272	1.67807
1.06105	1.3215		1.48551	1.71019		2.12214	3.17548		1.48551	1.69396
1.06304	1.3199		1.48826	1.71656		2.1261	3.18117		1.48826	1.68638
1.06504	1.31258		1.49103	1.7184		2.13005	3.19159		1.49103	1.7057
1.06703	1.31959		1.49382	1.72268		2.13403	3.20315		1.49382	1.70335
1.06899	1.32914		1.49659	1.73983		2.13802	3.21622		1.49659	1.70768
1.07098	1.33471		1.49936	1.74094		2.14196	3.2346		1.49936	1.70317
1.07297	1.34252		1.50216	1.73714		2.1459	3.23498		1.50217	1.71941
1.07494	1.34347		1.50495	1.73604		2.14991	3.2454		1.50495	1.71996
1.07693	1.33949		1.50771	1.74645		2.15388	3.23252		1.5077	1.73152
1.07892	1.33408		1.51048	1.75367		2.15782	3.24768		1.51048	1.74127
1.08091	1.33965		1.51327	1.75502		2.1618	3.26075		1.51327	1.73061
1.08288	1.34841		1.51603	1.76923		2.16581	3.2617		1.51603	1.74218
1.08487	1.36099		1.5188	1.76911		2.16974	3.28311		1.5188	1.73621
1.08686	1.35701		1.52161	1.76788		2.17368	3.29259		1.52161	1.7447
1.08884	1.36768		1.5244	1.77413		2.17769	3.30604		1.5244	1.74795
1.09081	1.37118		1.52714	1.78662		2.18165	3.30036		1.52714	1.76511
1.09281	1.37118		1.52992	1.79189		2.1856	3.3049		1.52992	1.76818
1.0948	1.37484		1.53272	1.80108		2.18958	3.32859		1.53272	1.78984
1.09677	1.37707		1.53547	1.80561		2.19358	3.33181		1.53547	1.79165
1.09875	1.38822		1.53824	1.80965		2.19751	3.33655		1.53824	1.79653
1.10075	1.38201		1.54105	1.81308		2.20146	3.36535		1.54105	1.7949
1.10272	1.39108		1.54384	1.81124		2.20548	3.35379		1.54384	1.78966
1.1047	1.39506		1.54659	1.82117		2.20943	3.36194		1.54659	1.81006
1.1067	1.38758		1.54937	1.82839		2.21336	3.36573		1.54937	1.81874
1.1087	1.39236		1.55217	1.81186		2.21737	3.38146		1.55217	1.82831
1.11066	1.39841		1.55492	1.81431		2.22136	3.39283		1.55492	1.83805
1.11264	1.41194		1.55769	1.81982		2.22529	3.39984		1.55769	1.83227
1.11464	1.40764		1.5605	1.82717		2.22924	3.41538		1.5605	1.82885
1.11661	1.4199		1.56329	1.82202		2.23326	3.41557		1.56328	1.84474
1.11859	1.4172		1.56603	1.83415		2.2372	3.4275		1.56603	1.84401
1.12058	1.41608		1.56882	1.84187		2.24115	3.42826		1.56882	1.84853
1.12259	1.42245		1.57161	1.84885		2.24515	3.43243		1.57161	1.85774
1.12455	1.43264		1.57435	1.85718		2.24913	3.4455		1.57435	1.86767
1.12653	1.43869		1.57713	1.85767		2.25307	3.45972		1.57713	1.87742
1.12853	1.43758		1.57994	1.85791		2.25702	3.46843		1.57994	1.85774
1.1305	1.44236		1.58273	1.85289		2.26103	3.47582		1.58272	1.87435
1.13248	1.44538		1.58548	1.86293		2.26498	3.48227		1.58548	1.87724
1.13448	1.44331		1.58827	1.86416		2.26893	3.48966		1.58827	1.87417
1.13648	1.43535		1.59105	1.86342		2.27293	3.50538		1.59105	1.89656
1.13844	1.45764		1.5938	1.87678		2.27691	3.5033		1.5938	1.89981
1.14042	1.46194		1.59658	1.88057		2.28084	3.50709		1.59658	1.90451
1.14242	1.46306		1.59939	1.88449		2.2848	3.5285		1.59939	1.89764
1.14439	1.47548		1.60216	1.89123		2.28881	3.53532		1.60216	1.90415
1.14637	1.4801		1.60493	1.89919		2.29275	3.54631		1.60493	1.90776
1.14837	1.4914		1.60771	1.91365		2.29671	3.54252		1.60772	1.91209
1.15036	1.49092		1.6105	1.92222		2.3007	3.56223		1.6105	1.92925
1.15233	1.48519		1.61325	1.92847		2.30469	3.56943		1.61325	1.93683
1.15431	1.49793		1.61603	1.93631		2.30863	3.57568		1.61603	1.93828
1.15632	1.50717		1.61882	1.93974		2.31259	3.6024		1.61882	1.93828
1.15827	1.50876		1.62161	1.94096		2.31658	3.6024		1.62161	1.93539
1.16025	1.52516		1.62437	1.94219		2.32053	3.60847		1.62437	1.95452
1.16226	1.53232		1.62716	1.93851		2.32449	3.60392		1.62716	1.95633
1.16424	1.52484		1.62994	1.93716		2.32848	3.61036		1.62994	1.95705
1.16622	1.5301		1.6327	1.94488		2.33246	3.63234		1.6327	1.97438
1.16821	1.53519		1.63547	1.95995		2.33641	3.63708		1.63547	1.96934
1.1702	1.54538		1.63827	1.96276		2.34036	3.6494		1.63827	1.96049
1.17217	1.54379		1.64106	1.96497		2.34436	3.66835		1.64106	1.96807
1.17415	1.55812		1.64381	1.9793		2.34831	3.66077		1.64381	1.98558
1.17614	1.56449		1.6466	1.98518		2.35227	3.67119		1.6466	1.98775
1.17813	1.56067		1.64939	1.99032		2.35625	3.67574		1.64939	1.98974
1.18011	1.5586		1.65214	1.99473		2.36025	3.69203		1.65214	1.99642
1.18209	1.57277		1.65491	2.00735		2.36419	3.70681		1.65491	2.00255
1.18409	1.58408		1.65771	2.01384		2.36813	3.71686		1.65771	1.99227
1.18605	1.57564		1.6605	2.00943		2.37214	3.72121		1.6605	1.99769
1.18804	1.58312		1.66326	2.01482		2.37608	3.73012		1.66326	2.00508
1.19003	1.58073		1.66604	2.02499		2.38003	3.7269		1.66604	2.0152
1.19202	1.58694		1.66884	2.02462		2.38403	3.73239		1.66884	2.01863
1.194	1.58854		1.67159	2.03491		2.38802	3.74566		1.67159	2.03452
1.19598	1.59904		1.67436	2.03993		2.39196	3.76574		1.67436	2.03036
1.19798	1.61258		1.67715	2.04789		2.39592	3.76157		1.67715	2.02802
1.19994	1.60159		1.67994	2.05377		2.39993	3.76802		1.67994	2.02387
1.20193	1.61799		1.6827	2.049		2.40386	3.78431		1.6827	2.04445
1.20392	1.62134		1.6855	2.01984		2.40781	3.78621		1.6855	2.04987
1.20591	1.61035		1.68829	1.9733		2.41181	3.77294		1.68829	2.04824
1.20789	1.61768		1.69103	1.97024		2.4158	3.79095		1.69103	2.0515
1.20987	1.61656		1.6938	1.98481		2.41974	3.8135		1.6938	2.06648
1.21187	1.6301		1.6966	1.99963		2.42369	3.82392		1.6966	2.05727
1.21383	1.62755		1.69938	1.99804		2.42771	3.83169		1.69938	2.0616
1.21581	1.63503		1.70214	1.99963		2.43163	3.84457		1.70214	2.07352
1.21781	1.64745		1.70494	2.00416		2.43559	3.83964		1.70494	2.07027
1.2198	1.64618		1.70773	2.01556		2.43959	3.83093		1.70773	2.07443
1.22178	1.6508		1.71047	2.03932		2.44357	3.84931		1.71047	2.08851
1.22375	1.64682		1.71325	2.04716		2.44752	3.87394		1.71325	2.09772
1.22576	1.65382		1.71605	2.06516		2.45148	3.8802		1.71605	2.08851
1.22772	1.65669		1.71882	2.07521		2.45549	3.89024		1.71882	2.08454
1.2297	1.66242		1.72159	2.08158		2.45942	3.90009		1.72159	2.09266
1.2317	1.66672		1.72439	2.09358		2.46337	3.90919		1.72439	2.10603
1.23369	1.67659		1.72717	2.10363		2.46738	3.89687		1.72717	2.11433
1.23566	1.67134		1.72992	2.11049		2.47134	3.90256		1.72992	2.11631
1.23765	1.675		1.7327	2.12788		2.47529	3.92795		1.7327	2.13077
1.23965	1.68296		1.73549	2.12923		2.47926	3.94178		1.73549	2.13059
1.24161	1.68615		1.73826	2.13449		2.48326	3.96092		1.73826	2.12462
1.24358	1.6914		1.74103	2.13204		2.48719	3.96281		1.74103	2.1295
1.24559	1.69538		1.74383	2.14735		2.49115	3.97703		1.74383	2.14539
1.24757	1.70605		1.74661	2.15299		2.49516	3.97153		1.74661	2.14665
1.24955	1.70271		1.74936	2.15838		2.49912	3.96945		1.74936	2.16092
1.25154	1.70844		1.75214	2.17026		2.50306	3.99086		1.75215	2.16472
1.25354	1.70541		1.75493	2.18827		2.50705	4.00166		1.75493	2.15478
1.2555	1.71338		1.7577	2.18692		2.51103	4.0009		1.7577	2.15532
1.25748	1.7199		1.76048	2.1868		2.51496	4.02838		1.76048	2.16923
1.25948	1.73089		1.76328	2.19243		2.51893	4.02099		1.76328	2.17175
1.26146	1.73073		1.76606	2.18655		2.52293	4.02156		1.76606	2.17609
1.26343	1.72611		1.76881	2.20027		2.52689	4.0333		1.76881	2.18042
1.26543	1.73169		1.77159	2.21068		2.53085	4.03994		1.77159	2.1918
1.26743	1.72755		1.77438	2.21007		2.53483	4.05453		1.77438	2.1862
1.26939	1.73439		1.77714	2.21975		2.53881	4.05491		1.77715	2.18963
1.27137	1.74793		1.77992	2.22587		2.54275	4.08162		1.77992	2.1983
1.27337	1.75398		1.78272	2.23236		2.5467	4.09982		1.78272	2.20949
1.27534	1.75653		1.7855	2.24094		2.5507	4.09546		1.7855	2.21347
1.27732	1.75748		1.78826	2.24682		2.55467	4.08807		1.78826	2.22539
1.27932	1.76083		1.79104	2.25625		2.55863	4.09546		1.79104	2.23224
1.28132	1.75637		1.79382	2.27254		2.56259	4.11346		1.79382	2.22809
1.28327	1.77038		1.79659	2.27585		2.5666	4.12161		1.79659	2.22971
1.28526	1.77166		1.79936	2.28307		2.57053	4.13222		1.79936	2.23242
1.28726	1.78137		1.80216	2.28001		2.57447	4.14093		1.80217	2.24995
1.28923	1.77898		1.80495	2.28332		2.57848	4.14321		1.80495	2.24868
1.29121	1.78997		1.8077	2.29446		2.58245	4.14037		1.8077	2.24399
1.29321	1.78455		1.81048	2.30537		2.5864	4.13601		1.81048	2.25103
1.2952	1.78439		1.81327	2.31137		2.59038	4.14283		1.81327	2.26294
1.29717	1.78742		1.81604	2.32411		2.59438	4.12066		1.81604	2.26583
1.29915	1.79443		1.8188	2.32815		2.59831	2.76732		1.8188	2.26475
1.30115	1.80892		1.82161	2.3268					1.82161	2.27071
1.30312	1.8051		1.8244	2.31002					1.8244	2.28281
1.3051	1.81354		1.82714	2.31565					1.82714	2.28227
1.3071	1.80701		1.82992	2.31712					1.82992	2.29761
1.30909	1.80589		1.83271	2.3388					1.83271	2.29274
1.31106	1.81752		1.83547	2.33231					1.83547	2.29834
1.31304	1.82325		1.83825	2.33182					1.83824	2.29996
1.31503	1.83169		1.84106	2.33807					1.84106	2.30538
1.31701	1.83599		1.84385	2.33746					1.84385	2.31134
1.31899	1.84092		1.84659	2.34824					1.84659	2.31008
1.32098	1.84252		1.84937	2.36036					1.84937	2.32271
1.32298	1.8301		1.85216	2.36526					1.85216	2.32687
1.32495	1.83854		1.85492	2.38707					1.85492	2.33518
1.32693	1.84283		1.85769	2.37518					1.85769	2.32922
1.32892	1.8492		1.8605	2.38413					1.8605	2.33753
1.3309	1.85717		1.86328	2.38694					1.86328	2.34528
1.33288	1.87054		1.86603	2.3856					1.86603	2.35088
1.33487	1.8699		1.86882	2.39258					1.86882	2.35666
1.33687	1.86035		1.87161	2.39968					1.87161	2.36966
1.33884	1.87022		1.87436	2.41732					1.87435	2.37995
1.34081	1.87325		1.87713	2.42847					1.87713	2.3767
1.34281	1.87787		1.87994	2.42406					1.87994	2.3702
1.34479	1.89013		1.88273	2.4281					1.88273	2.3767
1.34676	1.89761		1.88547	2.44586					1.88547	2.37652
1.34876	1.89666		1.88827	2.4439					1.88827	2.39423
1.35077	1.89697		1.89106	2.44941					1.89106	2.39801
1.35272	1.89984		1.8938	2.45811					1.8938	2.39837
1.35471	1.90366		1.89658	2.47317					1.89658	2.40975
1.35671	1.89745		1.89939	2.47538					1.89939	2.41065
1.35867	1.91258		1.90217	2.47758					1.90217	2.41535
1.36065	1.92229		1.90492	2.4902					1.90492	2.42258
1.36265	1.9242		1.90771	2.47464					1.90771	2.42708
1.36465	1.92787		1.9105	2.4891					1.9105	2.43611
1.36661	1.93025		1.91325	2.48665					1.91325	2.44551
1.3686	1.92691		1.91602	2.50159					1.91602	2.44424
1.3706	1.93296		1.91883	2.50233					1.91883	2.43846
1.37256	1.95		1.92161	2.49424					1.92161	2.44876
1.37454	1.95605		1.92437	2.51188					1.92437	2.45724
1.37654	1.96019		1.92716	2.52303					1.92716	2.45111
1.37854	1.95669		1.92994	2.53172					1.92994	2.46193
1.3805	1.95701		1.9327	2.53209					1.9327	2.48036
1.38249	1.96704		1.93547	2.54667					1.93547	2.47855
1.38449	1.97341		1.93827	2.55206					1.93827	2.46934
1.38645	1.9699		1.94106	2.55879					1.94106	2.47151
1.38843	1.97882		1.94381	2.56161					1.94381	2.4901
1.39043	1.98519		1.9466	2.57153					1.9466	2.49715
1.39242	1.97373		1.94938	2.58709					1.94938	2.5051
1.39438	1.98057		1.95214	2.58586					1.95214	2.52225
1.39638	1.98503		1.95491	2.60081					1.95491	2.52568
1.39837	1.98742		1.95771	2.58341					1.95771	2.50889
1.40034	2.00303		1.9605	2.5915					1.9605	2.51574
1.40232	2.00494		1.96326	2.60203					1.96326	2.51773
1.40432	2.00908		1.96605	2.60902					1.96605	2.51845
1.40631	2.01449		1.96883	2.61183					1.96883	2.52351
1.40828	2.02054		1.97159	2.62224					1.97159	2.55276
1.41027	2.01768		1.97435	2.61318					1.97435	2.55602
1.41226	2.03121		1.97716	2.62408					1.97716	2.54933
1.41423	2.03344		1.97995	2.61906					1.97995	2.54915
1.41621	2.04459		1.9827	2.63094					1.9827	2.56324
1.4182	2.02771		1.98549	2.64674					1.98549	2.56288
1.42019	2.04029		1.98828	2.6498					1.98828	2.57877
1.42217	2.03487		1.99103	2.66487					1.99103	2.58671
1.42416	2.04666		1.9938	2.67295					1.9938	2.59502
1.42615	2.05525		1.9966	2.68018					1.9966	2.59538
1.42812	2.05064		1.99939	2.67357					1.99938	2.58527
1.4301	2.07022		2.00214	2.68275					2.00214	2.58455
1.43209	2.07277		2.00494	2.6939					2.00494	2.60802
1.43409	2.07404		2.00773	2.70186					2.00772	2.61687
1.43606	2.07325		2.01047	2.70823					2.01047	2.62319
1.43805	2.08328		2.01325	2.72073					2.01325	2.62121
1.44004	2.08455		2.01605	2.71558					2.01605	2.63258
1.44201	2.08264		2.01883	2.71668					2.01883	2.61795
1.44398	2.09857		2.02159	2.72881					2.02158	2.63185
1.44598	2.10255		2.02439	2.73628					2.02439	2.6389
1.44798	2.10032		2.02717	2.74682					2.02717	2.65226
1.44995	2.11035		2.02991	2.74951					2.02991	2.6584
1.45193	2.1051		2.03269	2.7511					2.03269	2.66364
1.45393	2.11162		2.03549	2.76605					2.03549	2.66815
1.45589	2.10605		2.03827	2.76752					2.03826	2.65551
1.45788	2.12389		2.04103	2.77021					2.04103	2.66635
1.45987	2.13646		2.04384	2.77352					2.04384	2.68331
1.46186	2.1293		2.04662	2.7876					2.04661	2.68151
1.46383	2.14252		2.04936	2.79532					2.04937	2.69831
1.46583	2.13312		2.05214	2.79814					2.05214	2.70806
1.46782	2.13933		2.05493	2.80279					2.05493	2.70156
1.46978	2.1465		2.05771	2.81688					2.0577	2.69885
1.47176	2.14777		2.06048	2.82153					2.06047	2.71022
1.47376	2.16433		2.06328	2.82178					2.06328	2.71564
1.47575	2.1707		2.06606	2.82766					2.06605	2.72521
1.47772	2.16146		2.06881	2.83035					2.06881	2.72828
1.47972	2.16481		2.07159	2.83978					2.07159	2.742
1.48172	2.17596		2.07438	2.85093					2.07438	2.74363
1.48367	2.17245		2.07715	2.85644					2.07715	2.73947
1.48565	2.1793		2.07992	2.85816					2.07992	2.73911
1.48765	2.19029		2.08272	2.86771					2.08272	2.76133
1.48963	2.19634		2.0855	2.86195					2.0855	2.75952
1.49161	2.19904		2.08826	2.87714					2.08826	2.7727
1.49361	2.19331		2.09103	2.89331					2.09103	2.78029
1.4956	2.19411		2.09382	2.8867					2.09382	2.77523
1.49756	2.19873		2.0966	2.89049					2.09659	2.77649
1.49955	2.21385		2.09937	2.89625					2.09936	2.77433
1.50154	2.22118		2.10216	2.89282					2.10216	2.78607
1.50352	2.22277		2.10495	2.90911					2.10495	2.79329
1.5055	2.2293		2.1077	2.90875					2.1077	2.79653
1.5075	2.22389		2.11048	2.91352					2.11048	2.81785
1.50949	2.21943		2.11326	2.93447					2.11326	2.82272
1.51145	2.22994		2.11604	2.93153					2.11604	2.82579
1.51344	2.23264		2.11881	2.92663					2.11881	2.82308
1.51543	2.24283		2.12161	2.93643					2.12161	2.83608
1.5174	2.25016		2.12439	2.94157					2.12439	2.83374
1.51939	2.26162		2.12714	2.95039					2.12714	2.84674
1.52139	2.25446		2.12992	2.95247					2.12993	2.8554
1.52338	2.25143		2.13271	2.96766					2.13271	2.85576
1.52534	2.26019		2.13548	2.98003					2.13548	2.86443
1.52733	2.26146		2.13825	2.99351					2.13825	2.87184
1.52932	2.26863		2.14106	2.97918					2.14106	2.8666
1.5313	2.27659		2.14384	2.98934					2.14384	2.87383
1.53328	2.28678		2.14659	3.006					2.14659	2.88664
1.53527	2.29061		2.14937	3.01017					2.14937	2.8917
1.53727	2.28742		2.15216	3.01715					2.15216	2.90795
1.53923	2.28806		2.15492	3.02829					2.15492	2.89748
1.54121	2.30032		2.15769	3.02658					2.15769	2.90687
1.5432	2.30318		2.1605	3.02046					2.16051	2.89856
1.54519	2.30764		2.16329	3.03381					2.16329	2.92204
1.54716	2.31879		2.16603	3.03564					2.16603	2.91571
1.54916	2.32643		2.16881	3.04312					2.16882	2.92619
1.55116	2.31051		2.17161	3.05034					2.17161	2.93955
1.55312	2.31959		2.17436	3.05965					2.17436	2.93865
1.5551	2.32914		2.17713	3.06786					2.17713	2.94461
1.5571	2.32803		2.17995	3.06614					2.17995	2.94406
1.55908	2.34172		2.18273	3.07509					2.18272	2.967
1.56105	2.34761		2.18548	3.08635					2.18548	2.96285
1.56305	2.35462		2.18826	3.08574					2.18827	2.96501
1.56505	2.34522		2.19105	3.10497					2.19105	2.98181
1.56701	2.33838		2.1938	3.11416					2.1938	2.98181
1.56899	2.36274		2.19658	3.11171					2.19658	2.97928
1.57099	2.36688		2.19939	3.10926					2.19939	2.98524
1.57296	2.36831		2.20217	3.11195					2.20217	2.99318
1.57494	2.38089		2.20492	3.11979					2.20492	3.00745
1.57694	2.37866		2.20771	3.12359					2.20771	3.00492
1.57894	2.37596		2.21049	3.13474					2.21049	3.0163
1.58089	2.37532		2.21325	3.14833					2.21325	3.02333
1.58288	2.39761		2.21602	3.1449					2.21602	3.03309
1.58488	2.40334		2.21883	3.14515					2.21883	3.02659
1.58685	2.40159		2.22161	3.13964					2.22161	3.03634
1.58883	2.40287		2.22437	3.14968					2.22437	3.05367
1.59083	2.41497		2.22716	3.16597					2.22716	3.05457
1.59282	2.40812		2.22994	3.16365					2.22994	3.05313
1.59479	2.40748		2.2327	3.1754					2.2327	3.07625
1.59677	2.42914		2.23547	3.18361					2.23547	3.07228
1.59877	2.4207		2.23827	3.15017					2.23827	3.08437
1.60073	2.43169		2.24105	2.20511					2.24105	3.07823
1.60271	2.4336								2.24381	3.09123
1.60472	2.43646								2.2466	3.10009
1.60671	2.44395								2.24938	3.10063
1.60867	2.44029								2.25215	3.11995
1.61067	2.44841								2.25491	3.125
1.61266	2.45701								2.25772	3.12554
1.61462	2.45796								2.2605	3.11886
1.6166	2.46911								2.26326	3.13475
1.61861	2.47357								2.26605	3.13746
1.6206	2.48185								2.26883	3.14793
1.62256	2.4715								2.27159	3.16166
1.62456	2.4801								2.27435	3.17231
1.62654	2.48264								2.27716	3.16617
1.62851	2.48758								2.27995	3.16274
1.63049	2.5035								2.2827	3.17375
1.63249	2.50287								2.28549	3.19001
1.63448	2.50653								2.28828	3.18676
1.63645	2.51003								2.29103	3.20807
1.63845	2.50828								2.29379	3.21186
1.64043	2.51513								2.29661	3.21349
1.64241	2.52898								2.29939	3.2133
1.64439	2.53949								2.30214	3.2263
1.64638	2.53933								2.30494	3.22811
1.64837	2.53694								2.30773	3.23244
1.65034	2.53917								2.31047	3.24364
1.65233	2.54443								2.31324	3.2579
1.65432	2.55892								2.31605	3.2514
1.65629	2.56019								2.31883	3.24707
1.65827	2.56481								2.32159	3.25483
1.66027	2.57596								2.32439	3.25935
1.66226	2.56863								2.32717	3.27181
1.66423	2.57325								2.32991	3.29131
1.66622	2.57946								2.33269	3.29384
1.66822	2.57755								2.33549	3.29854
1.67018	2.59475								2.33827	3.29564
1.67216	2.6043								2.34103	3.2951
1.67416	2.59904								2.34384	3.30882
1.67615	2.60271								2.34661	3.32544
1.67812	2.60939								2.34936	3.32255
1.68011	2.60844								2.35214	3.33952
1.68211	2.60876								2.35494	3.33735
1.68407	2.6172								2.35771	3.3314
1.68605	2.61736								2.36047	3.34891
1.68805	1.83214								2.36328	3.35867
									2.36606	3.36823
									2.36881	3.376
									2.37159	3.38828
									2.37438	3.37961
									2.37715	3.38377
									2.37992	3.40272
									2.38273	3.39604
									2.3855	3.40561
									2.38826	3.40272
									2.39103	3.42511
									2.39382	3.42258
									2.39659	3.42385
									2.39937	3.43288
									2.40217	3.44714
									2.40494	3.44516
									2.4077	3.45436
									2.41047	3.47549
									2.41326	3.47621
									2.41604	3.48145
									2.41881	3.4829
									2.42161	3.48217
									2.42439	3.50042
									2.42715	3.50781
									2.42992	3.5201
									2.43271	3.53201
									2.43549	3.53075
									2.43825	3.52859
									2.44106	3.52786
									2.44384	3.53707
									2.44659	3.55513
									2.44936	3.5674
									2.45216	3.56813
									2.45492	3.57752
									2.45769	3.56885
									2.4605	3.5777
									2.46328	3.58511
									2.46603	3.60009
									2.46881	3.60334
									2.4716	3.61075
									2.47437	3.61814
									2.47713	3.60786
									2.47995	3.62591
									2.48273	3.63223
									2.48547	3.64379
									2.48826	3.64595
									2.49105	3.65679
									2.49381	3.66185
									2.49657	3.6725
									2.49939	3.66817
									2.50217	3.67755
									2.50492	3.68225
									2.50771	3.69544
									2.5105	3.70175
									2.51325	3.71674
									2.51602	3.72053
									2.51884	3.7059
									2.52161	3.72956
									2.52437	3.73136
									2.52716	3.74383
									2.52994	3.76098
									2.53269	3.77109
									2.53547	3.76929
									2.53828	3.76278
									2.54105	3.77362
									2.54381	3.77778
									2.5466	3.78915
									2.54938	3.80558
									2.55214	3.81046
									2.55491	3.81858
									2.55772	3.81551
									2.5605	3.81533
									2.56326	3.83845
									2.56604	3.84566
									2.56883	3.85849
									2.57159	3.85795
									2.57435	3.8668
									2.57716	3.85921
									2.57994	3.86698
									2.5827	3.87835
									2.58549	3.88774
									2.58827	3.8993
									2.59104	3.90363
									2.5938	3.9076
									2.59661	3.90507
									2.59939	3.90038
									2.60214	3.91501
									2.60494	3.93812
									2.60772	3.94336
									2.61048	3.95582
									2.61323	3.95979
									2.61606	3.9578
									2.61883	3.96304
									2.62158	3.96322
									2.62438	3.97279
									2.62717	3.97948
									2.62992	4.00132
									2.63269	3.99807
									2.6355	3.99898
									2.63827	4.00512
									2.64103	4.0145
									2.64383	4.01631
									2.64661	4.02787
									2.64936	4.04123
									2.65213	4.0629
									2.65494	4.05423
									2.65771	4.0582
									2.66047	4.06615
									2.66328	4.06994
									2.66605	4.08565
									2.6688	4.09252
									2.67158	4.11292
									2.67438	4.11454
									2.67716	4.1093
									2.67992	4.10334
									2.68273	4.11834
									2.6855	4.13531
									2.68826	4.13061
									2.69103	4.14994
									2.69382	4.16113
									2.6966	4.15247
									2.69936	4.16474
									2.70217	4.16745
									2.70494	4.17413
									2.7077	4.1828
									2.71047	4.20555
									2.71327	4.21259
									2.71604	4.20808
									2.71881	4.21692
									2.72161	4.21837
									2.72439	4.22343
									2.72715	4.23571
									2.72992	4.26117
									2.73271	4.26207
									2.73549	4.26623
									2.73825	4.25611
									2.74106	4.26171
									2.74383	4.272
									2.74659	4.27706
									2.74936	4.29349
									2.75216	4.29674
									2.75493	4.30053
									2.75769	4.29981
									2.76051	4.28663
									2.76328	4.30902
									2.76603	4.30649
									2.76881	4.32798
									2.7716	4.31552
									2.77437	3.02089

## Sheet: Fig. 2h
		Tensile strength (MPa)	Elastic modulus (MPa)
		47.1476	89.75
		41.3263	78.65
		38.7664	89.86
		42.5494	94.03
		42.3922	85.89
	Ave	42.4364	87.636
	Std	2.71704	5.17871

## Sheet: Fig. 3a
No salt			0.1 M			0.5 M			1.0 M			1.5 M			2.0 M			2.8 M
Strain (mm/mm)	Stress (MPa)		Strain (mm/mm)	Stress (MPa)		Strain (mm/mm)	Stress (MPa)		Strain (mm/mm)	Stress (MPa)		Strain (mm/mm)	Stress (MPa)		Strain (mm/mm)	Stress (MPa)		Strain (mm/mm)	Stress (MPa)
0	0.000477707		0	0.00701		0	-0.00701		0	-0.00848		0	0.00398		0	0.02211		0	-0.01738
0.00357	-0.00971		0.00125	0.00685		0.00147	0.02994		0.00223	0.21505		0.00227	0.2457		0.00219	0.29302		0.00209	0.40125
0.00549	0.00589		0.00428	-0.00366		0.00772	0.12818		0.00789	0.59445		0.00586	0.63885		0.00733	0.77593		0.007	1.02144
0.0075	0.000318471		0.00656	0.00669		0.01047	0.16529		0.01213	0.82662		0.01235	1.09315		0.01133	1.10085		0.01082	1.42218
0.00948	0.00557		0.00894	0.00446		0.01325	0.19984		0.01648	1.03484		0.01561	1.28439		0.01537	1.4045		0.01468	1.79395
0.01146	0.00844		0.01131	0.01035		0.01881	0.27389		0.02085	1.23257		0.01894	1.48169		0.01944	1.68638		0.01857	2.14409
0.01344	0.02866		0.01366	0.01306		0.02158	0.31624		0.02525	1.41955		0.02545	1.7922		0.02355	1.95425		0.0225	2.48145
0.01544	0.01497		0.01602	0.0164		0.02716	0.37627		0.02959	1.57404		0.02873	1.94029		0.02761	2.2184		0.02638	2.7653
0.01741	0.02325		0.01841	0.02229		0.03549	0.46752		0.03394	1.7377		0.03203	2.08201		0.03165	2.45927		0.03023	3.04763
0.01937	0.0258		0.02078	0.02404		0.03825	0.49459		0.03834	1.88496		0.03527	2.22659		0.03578	2.69524		0.03417	3.32228
0.02138	0.00621		0.02312	0.01911		0.04382	0.55239		0.0427	2.02562		0.04186	2.48551		0.03985	2.91635		0.03807	3.56559
0.02337	0.01178		0.0255	0.03137		0.0466	0.57818		0.04704	2.16121		0.04513	2.59299		0.04389	3.13426		0.04193	3.80617
0.02534	0.00637		0.02789	0.02484		0.05494	0.65223		0.05142	2.28815		0.04838	2.70589		0.04797	3.34491		0.04582	4.02971
0.02733	0.01306		0.03023	0.02245		0.0577	0.6828		0.05581	2.41728		0.05495	2.92404		0.05207	3.55691		0.04974	4.2541
0.02933	0.0199		0.03259	0.03344		0.06046	0.70048		0.06016	2.53384		0.0582	3.03408		0.05613	3.7603		0.05361	4.46946
0.0313	0.01943		0.03498	0.01847		0.06327	0.73169		0.06451	2.64404		0.06147	3.14124		0.06018	3.93804		0.05748	4.66506
0.03327	0.03041		0.03735	0.03806		0.06881	0.76561		0.06892	2.76446		0.06479	3.23185		0.0643	4.13434		0.06141	4.86151
0.03528	0.02134		0.03969	0.02994		0.07438	0.81258		0.07328	2.86926		0.07131	3.43121		0.06837	4.32625		0.06531	5.05251
0.03726	0.0129		0.04207	0.03535		0.07991	0.86035		0.07761	2.97098		0.0746	3.53344		0.07242	4.50146		0.06917	5.22
0.03923	0.01975		0.04445	0.03742		0.08271	0.87341		0.08199	3.08696		0.07789	3.62691		0.07651	4.68088		0.07308	5.41645
0.04122	0.0129		0.0468	0.03455		0.08549	0.9008		0.08639	3.1825		0.08113	3.70717		0.0806	4.85726		0.07699	5.57712
0.04322	0.01975		0.04916	0.04029		0.08825	0.91672		0.09073	3.28769		0.08772	3.89108		0.08465	5.02555		0.08086	5.73523
0.04519	0.03583		0.05154	0.04299		0.09383	0.96656		0.09508	3.37819		0.09099	3.96592		0.0887	5.21088		0.08472	5.89182
0.04715	0.03248		0.05391	0.0465		0.09659	0.97803		0.09949	3.4818		0.09424	4.05303		0.09282	5.38304		0.08866	6.05351
0.04917	0.02978		0.05626	0.05143		0.10494	1.03838		0.10385	3.5713		0.10082	4.20414		0.09689	5.53799		0.09255	6.20651
0.05114	0.02404		0.05863	0.04459		0.11048	1.07946		0.10818	3.65573		0.10407	4.275		0.10095	5.69396		0.09642	6.34878
0.05311	0.02564		0.06101	0.05462		0.11604	1.12723		0.11258	3.7485		0.10733	4.34459		0.10503	5.85245		0.10032	6.49054
0.05512	0.02898		0.06337	0.0508		0.1188	1.14363		0.11696	3.82985		0.11064	4.41481		0.10913	6.01094		0.10424	6.63519
0.05711	0.02803		0.06573	0.05414		0.12159	1.16831		0.12129	3.89694		0.11718	4.55939		0.11318	6.14547		0.10811	6.76247
0.05908	0.03901		0.06811	0.0578		0.12714	1.1914		0.12566	3.98308		0.12046	4.6086		0.11723	6.30075		0.11198	6.8831
0.06105	0.03646		0.07048	0.06481		0.12992	1.22516		0.13006	4.05062		0.12374	4.67213		0.12134	6.46144		0.1159	7.01838
0.06306	0.02516		0.07283	0.06354		0.13548	1.2535		0.13442	4.12253		0.12699	4.73455		0.12542	6.60576		0.11979	7.13305
0.06503	0.03121		0.0752	0.0672		0.13823	1.28185		0.13876	4.18868		0.13357	4.84745		0.12947	6.75936		0.12366	7.26032
0.067	0.0336		0.07758	0.07293		0.14382	1.30573		0.14316	4.25255		0.13685	4.90318		0.13355	6.9008		0.12756	7.36869
0.069	0.03981		0.07993	0.07006		0.14658	1.32611		0.14754	4.32274		0.14011	4.95828		0.13765	7.04883		0.13148	7.48455
0.07099	0.03758		0.08229	0.06608		0.15216	1.36385		0.15187	4.37563		0.14668	5.06115		0.14171	7.19348		0.13536	7.59717
0.07296	0.0422		0.08468	0.07787		0.15768	1.3992		0.15623	4.43324		0.14992	5.11688		0.14576	7.32092		0.13922	7.69787
0.07494	0.04936		0.08704	0.07739		0.16049	1.41815		0.16064	4.49656		0.1565	5.21178		0.14987	7.46017		0.14315	7.80776
0.07694	0.04268		0.0894	0.08487		0.16602	1.45287		0.16499	4.54518		0.15978	5.25685		0.15394	7.58322		0.14703	7.90403
0.07892	0.04188		0.09177	0.08678		0.16881	1.4672		0.16933	4.60657		0.16632	5.34602		0.15799	7.70188		0.15091	7.99791
0.0809	0.03869		0.09415	0.08949		0.17161	1.48822		0.17373	4.66126		0.16961	5.39315		0.16208	7.83117		0.15481	8.11939
0.08289	0.03201		0.0965	0.09188		0.17437	1.5008		0.17811	4.71875		0.17611	5.4742		0.16617	7.95473		0.15872	8.19811
0.08488	0.04124		0.09886	0.09076		0.17994	1.5414		0.18244	4.7727		0.1827	5.55971		0.17024	8.08047		0.1626	8.29165
0.08685	0.04761		0.10125	0.09331		0.18271	1.55669		0.18682	4.81991		0.18596	5.59952		0.17428	8.19829		0.16647	8.38468
0.08883	0.05669		0.10361	0.09936		0.18826	1.57882		0.19121	4.87346		0.18925	5.63503		0.17839	8.32168		0.1704	8.47464
0.09083	0.05175		0.10596	0.09682		0.19381	1.61736		0.19556	4.92259		0.19255	5.67994		0.18247	8.44945		0.17429	8.56562
0.09281	0.04299		0.10834	0.10271		0.19657	1.63678		0.1999	4.97047		0.19579	5.71131		0.18652	8.54887		0.17815	8.644
0.09479	0.04443		0.11072	0.11433		0.19938	1.64793		0.20431	5.01413		0.19905	5.74761		0.1906	8.64373		0.18206	8.72885
0.09678	0.04443		0.11307	0.10908		0.20771	1.70064		0.20868	5.0574		0.20236	5.78519		0.1947	8.732		0.18597	8.81847
0.09877	0.0422		0.11542	0.11003		0.21325	1.73264		0.21302	5.10507		0.20563	5.78392		0.19876	8.77623		0.18985	8.88782
0.10074	0.05334		0.11781	0.11704		0.21882	1.75812		0.21739	5.14741		0.20889	5.83089		0.2028	8.75276		0.19371	8.96449
0.10272	0.06035		0.12018	0.11099		0.22436	1.79061		0.22179	5.19366		0.21219	5.87038		0.20692	8.8613		0.19764	9.04968
0.10471	0.05732		0.12253	0.11354		0.22716	1.80382		0.22613	5.23221		0.21547	5.91401		0.21101	8.96966		0.20154	9.11988
0.1067	0.05573		0.1249	0.12182		0.2327	1.82436		0.23048	5.27543		0.21871	5.95892		0.21505	9.08731		0.20541	9.19212
0.10867	0.05924		0.12729	0.12293		0.23547	1.84029		0.23488	5.32417		0.22198	5.99777		0.21913	9.20225		0.2093	9.26504
0.11066	0.06274		0.12963	0.12962		0.24103	1.87627		0.23925	5.36719		0.22529	6.03424		0.22323	9.3199		0.21322	9.33933
0.11266	0.04554		0.13199	0.12787		0.24659	1.90525		0.24358	5.40333		0.22856	6.0699		0.22728	9.41965		0.21709	9.39726
0.11463	0.05876		0.13438	0.13854		0.24938	1.92707		0.24796	5.44812		0.23182	6.12166		0.23133	9.5216		0.22096	9.45945
0.1166	0.0672		0.13674	0.14092		0.25215	1.93917		0.25235	5.49288		0.23512	6.15382		0.23545	9.61596		0.22489	9.53493
0.11861	0.06433		0.13909	0.1422		0.2577	1.96863		0.25671	5.53		0.2384	6.17341		0.23953	9.71267		0.22879	9.59166
0.12059	0.06465		0.14148	0.14889		0.26048	1.98949		0.26105	5.56494		0.24164	6.22675		0.24356	9.79825		0.23264	9.6484
0.12256	0.06258		0.14385	0.1449		0.26325	1.99984		0.26545	5.61419		0.24822	6.29299		0.24765	9.89277		0.23655	9.7157
0.12456	0.05557		0.1462	0.15159		0.26883	2.0242		0.26982	5.65354		0.25475	6.35939		0.25176	9.97683		0.24047	9.76852
0.12655	0.06051		0.14856	0.16115		0.27435	2.0535		0.27416	5.69333		0.25806	6.38885		0.2558	10.0445		0.24433	9.82815
0.12852	0.06274		0.15095	0.16385		0.27716	2.07548		0.27853	5.73658		0.26785	6.48535		0.25985	10.1262		0.2482	9.88046
0.1305	0.06178		0.15331	0.17468		0.28548	2.11592		0.28293	5.77993		0.27114	6.51561		0.26398	10.2057		0.25214	9.94998
0.1325	0.06927		0.15566	0.16258		0.28828	2.13025		0.28728	5.81065		0.2744	6.5578		0.26804	10.2698		0.25602	9.98951
0.13448	0.07213		0.15804	0.17006		0.2938	2.16895		0.29162	5.84735		0.28098	6.61799		0.27208	10.3357		0.25989	10.0411
0.13644	0.07468		0.16042	0.17787		0.2966	2.17436		0.29603	5.88954		0.28425	6.65685		0.27619	10.418		0.2638	10.1049
0.13844	0.06927		0.16276	0.17882		0.29937	2.19729		0.3004	5.92726		0.28751	6.68376		0.28028	10.4675		0.26772	10.1483
0.14044	0.0629		0.16513	0.18631		0.30493	2.21322		0.30473	5.96455		0.29078	6.71911		0.28432	10.5303		0.27158	10.1964
0.14241	0.07102		0.16751	0.18949		0.30772	2.23901		0.3091	6.00899		0.29407	6.74904		0.28838	10.5998		0.27544	10.2417
0.14438	0.08264		0.16987	0.19045		0.31048	2.24395		0.3135	6.05453		0.30061	6.81783		0.2925	10.6608		0.27938	10.2928
0.14639	0.07325		0.17223	0.20096		0.31324	2.26815		0.31785	6.09128		0.30391	6.84952		0.29657	10.7057		0.28327	10.3425
0.14836	0.08694		0.17461	0.20414		0.31882	2.28869		0.32219	6.12125		0.30719	6.87978		0.30061	10.7573		0.28713	10.378
0.15033	0.07468		0.17698	0.20494		0.32157	2.30303		0.3266	6.16613		0.31371	6.94076		0.30471	10.8101		0.29104	10.4378
0.15234	0.075		0.17934	0.21067		0.32437	2.32102		0.33097	6.19788		0.317	6.96895		0.3088	10.8577		0.29496	10.4831
0.15433	0.07277		0.1817	0.21306		0.32992	2.34729		0.3353	6.23236		0.32027	7.00589		0.31285	10.903		0.29882	10.5216
0.1563	0.07484		0.18408	0.21815		0.33826	2.39363		0.33968	6.2669		0.32684	7.07866		0.31691	10.9459		0.3027	10.5596
0.15827	0.08599		0.18644	0.22213		0.34382	2.41799		0.34409	6.31068		0.33012	7.09761		0.32102	10.9926		0.30662	10.6043
0.16028	0.08965		0.1888	0.22755		0.34661	2.43217		0.34842	6.33769		0.33337	7.12946		0.32509	11.0343		0.31051	10.6519
0.16225	0.10048		0.19118	0.22086		0.35214	2.46322		0.35276	6.37536		0.33664	7.16338		0.32914	11.0804		0.31438	10.6838
0.16422	0.09363		0.19355	0.23041		0.35494	2.4742		0.35718	6.42192		0.33993	7.18503		0.33323	11.119		0.31829	10.7388
0.16623	0.0879		0.1959	0.23646		0.3577	2.48583		0.36155	6.4564		0.34647	7.2535		0.33733	11.166		0.32221	10.7767
0.16822	0.08678		0.19827	0.23774		0.36046	2.50732		0.36587	6.48248		0.34977	7.28535		0.34138	11.2115		0.32607	10.8075
0.17018	0.08806		0.20065	0.24522		0.3688	2.54331		0.37025	6.52696		0.3563	7.34586		0.34544	11.249		0.32995	10.8358
0.17217	0.09841		0.20301	0.24793		0.37159	2.56067		0.37466	6.56047		0.35957	7.38025		0.34955	11.2925		0.33388	10.8797
0.17417	0.09793		0.20536	0.24459		0.37438	2.58153		0.37899	6.59919		0.36287	7.40732		0.3536	11.3206		0.33775	10.9126
0.17614	0.09825		0.20775	0.25701		0.37991	2.61131		0.38334	6.62908		0.36939	7.46768		0.35766	11.3557		0.34162	10.9409
0.17811	0.09283		0.21011	0.26115		0.38271	2.63519		0.38775	6.67063		0.3727	7.49793		0.36176	11.3903		0.34554	10.9706
0.18012	0.0914		0.21247	0.26369		0.38826	2.65828		0.39212	6.6947		0.37598	7.52309		0.36585	11.425		0.34945	11.0109
0.1821	0.09475		0.21484	0.27054		0.39103	2.66497		0.39644	6.72036		0.37923	7.55876		0.36991	11.4548		0.35332	11.0423
0.18407	0.09793		0.21722	0.27484		0.39658	2.70207		0.40083	6.76327		0.38251	7.59076		0.37396	11.4988		0.3572	11.0893
0.18606	0.10159		0.21958	0.27994		0.39935	2.71226		0.40523	6.80043		0.3858	7.62166		0.37807	11.5341		0.36112	11.1248
0.18805	0.1035		0.22193	0.28296		0.4077	2.76736		0.40956	6.82364		0.38905	7.65494		0.38214	11.5611		0.365	11.1619
0.19003	0.1129		0.22431	0.28965		0.41048	2.77659		0.41391	6.86429		0.39563	7.72627		0.38619	11.584		0.36887	11.1977
0.192	0.11131		0.22668	0.29283		0.41603	2.81019		0.41832	6.88318		0.40216	7.78471		0.39028	11.6151		0.37278	11.2396
0.194	0.10255		0.22904	0.29395		0.4216	2.84013		0.42269	6.92096		0.40543	7.82229		0.39437	11.6534		0.37669	11.267
0.19599	0.10717		0.2314	0.29936		0.42438	2.85924		0.42702	6.95554		0.40874	7.84156		0.39843	11.6789		0.38057	11.3032
0.19796	0.10939		0.23379	0.30971		0.42714	2.86322		0.4314	7.00049		0.41197	7.87834		0.40248	11.7096		0.38444	11.3282
0.19995	0.11561		0.23615	0.30494		0.42992	2.88869		0.4358	7.03208		0.41856	7.94697		0.4066	11.7375		0.38837	11.3723
0.20194	0.11162		0.2385	0.31226		0.43548	2.91927		0.44013	7.06149		0.42183	7.9801		0.41067	11.7682		0.39226	11.4061
0.20392	0.11911		0.24088	0.31624		0.43824	2.92787		0.44449	7.1013		0.42509	8.01656		0.41471	11.7886		0.39612	11.4344
0.20589	0.12213		0.24325	0.32102		0.44104	2.94475		0.44889	7.14339		0.42837	8.05143		0.41881	11.8225		0.40003	11.4638
0.20789	0.10939		0.2456	0.32691		0.44658	2.97102		0.45326	7.17913		0.43166	8.08328		0.42289	11.8477		0.40393	11.5005
0.20988	0.11051		0.24797	0.33025		0.44937	2.9836		0.45759	7.2093		0.4415	8.17596		0.42695	11.86		0.40781	11.5204
0.21186	0.12245		0.25036	0.33487		0.45493	3.01847		0.46198	7.25567		0.44476	8.21465		0.43101	11.8951		0.41168	11.5531
0.21384	0.1293		0.25271	0.34188		0.45768	3.03869		0.46637	7.29674		0.4513	8.27675		0.43513	11.9199		0.41562	11.5911
0.21583	0.1215		0.25506	0.34506		0.46049	3.05223		0.47071	7.33629		0.45459	8.31672		0.43919	11.9412		0.4195	11.6293
0.2178	0.13344		0.25745	0.35032		0.46881	3.10844		0.47506	7.3692		0.46111	8.38742		0.44324	11.9672		0.42336	11.6499
0.21978	0.12882		0.25982	0.35573		0.47437	3.13678		0.47946	7.41589		0.46442	8.42707		0.44733	11.9871		0.42727	11.6967
0.22178	0.11529		0.26217	0.3621		0.47712	3.15096		0.48382	7.44653		0.46769	8.45621		0.45143	12.0148		0.43119	11.7247
0.22377	0.11959		0.26454	0.37213		0.47994	3.16529		0.48817	7.48595		0.47094	8.49634		0.45547	12.0342		0.43505	11.7536
0.22574	0.12022		0.26693	0.37484		0.48271	3.18424		0.49255	7.51989		0.47752	8.55287		0.45954	12.0609		0.43893	11.7831
0.22773	0.13025		0.26927	0.38232		0.49106	3.23551		0.49694	7.56064		0.48077	8.59363		0.46365	12.0855		0.44286	11.8249
0.22972	0.1328		0.27162	0.37468		0.49938	3.29156		0.50129	7.58938		0.48403	8.63137		0.46771	12.1117		0.44674	11.8467
0.23169	0.13774		0.27402	0.38169		0.50771	3.33535		0.50563	7.61657		0.49063	8.70159		0.47175	12.1338		0.45061	11.8821
0.23366	0.1414		0.27639	0.39443		0.5105	3.35303		0.51004	7.65964		0.49388	8.74268		0.47587	12.1518		0.45453	11.9097
0.23567	0.13169		0.27873	0.39682		0.51325	3.36146		0.5144	7.6856		0.50044	8.80669		0.47995	12.1632		0.45843	11.9414
0.23766	0.12707		0.28111	0.39984		0.5216	3.41226		0.51874	7.708		0.5037	8.84506		0.484	12.1892		0.4623	11.97
0.23963	0.13424		0.28349	0.40892		0.52436	3.43232		0.52312	7.74884		0.51026	8.92086		0.48806	12.2175		0.46617	11.9883
0.24161	0.14427		0.28584	0.41178		0.52994	3.46433		0.52751	7.76438		0.51356	8.95955		0.49217	12.2396		0.4701	12.0198
0.24362	0.14236		0.2882	0.41831		0.53546	3.49379		0.53187	7.78621		0.5201	9.03344		0.49623	12.2631		0.47398	12.0467
0.24558	0.15303		0.29059	0.42293		0.54103	3.52548		0.53621	7.82267		0.52338	9.06385		0.50028	12.2788		0.47785	12.0746
0.24755	0.16624		0.29295	0.42038		0.54939	3.58551		0.54062	7.86615		0.52989	9.1535		0.50439	12.297		0.48177	12.1084
0.24956	0.1508		0.2953	0.43328		0.55214	3.60637		0.54498	7.89831		0.5332	9.1828		0.50848	12.3265		0.48568	12.1416
0.25154	0.14108		0.29768	0.44586		0.55491	3.6301		0.54932	7.93454		0.53974	9.26194		0.51253	12.3392		0.48954	12.1649
0.25352	0.15271		0.30006	0.44697		0.56048	3.64809		0.55369	7.98414		0.54303	9.29825		0.5166	12.3634		0.49343	12.1946
0.2555	0.15462		0.30241	0.4492		0.56325	3.66608		0.55808	8.0162		0.54956	9.38264		0.5207	12.3888		0.49735	12.2295
0.2575	0.16561		0.30476	0.46051		0.56604	3.68742		0.56243	8.05155		0.55282	9.42659		0.52475	12.4005		0.50122	12.2561
0.25947	0.17309		0.30716	0.45812		0.57159	3.71481		0.56677	8.09437		0.55941	9.50207		0.5288	12.4292		0.50509	12.2713
0.26144	0.17229		0.30952	0.46194		0.57435	3.73567		0.57119	8.12876		0.56267	9.5508		0.53292	12.4452		0.50902	12.3087
0.26345	0.15605		0.31187	0.47182		0.57715	3.76099		0.57555	8.15847		0.56925	9.62054		0.53699	12.4656		0.51291	12.3416
0.26543	0.16322		0.31425	0.47818		0.58269	3.79936		0.57989	8.18633		0.57248	9.66799		0.54105	12.4893		0.51679	12.3653
0.2674	0.16242		0.31663	0.47596		0.58548	3.81035		0.58426	8.22155		0.57906	9.74634		0.54513	12.5065		0.52068	12.3992
0.2694	0.17293		0.31897	0.49124		0.58828	3.83519		0.58867	8.26387		0.58233	9.78455		0.54923	12.5237		0.52461	12.434
0.27139	0.17054		0.32134	0.48487		0.59379	3.86768		0.593	8.28238		0.5856	9.8293		0.55327	12.5402		0.52846	12.4507
0.27336	0.17994		0.32372	0.49713		0.5966	3.8793		0.59735	8.30783		0.58889	9.87389		0.55732	12.5583		0.53233	12.4819
0.27533	0.18105		0.32609	0.50541		0.60213	3.91831		0.60176	8.33087		0.59217	9.91656		0.56145	12.5823		0.53627	12.5198
0.27735	0.17532		0.32844	0.51369		0.60493	3.93025		0.60612	8.36185		0.59542	9.95494		0.56551	12.5897		0.54016	12.5454
0.27932	0.17627		0.33081	0.52787		0.60772	3.95		0.61046	8.39245		0.59869	10.0067		0.56957	12.6115		0.54403	12.5747
0.28129	0.17707		0.33319	0.52548		0.61324	3.98917		0.61485	8.45408		0.60199	10.0387		0.57365	12.639		0.54793	12.6113
0.28329	0.17803		0.33555	0.52962		0.61881	4.02182		0.61924	8.48549		0.60526	10.0793		0.57775	12.6577		0.55185	12.6449
0.28528	0.18073		0.3379	0.5285		0.62158	4.05541		0.62357	8.52366		0.60852	10.1304		0.5818	12.6709		0.55571	12.6684
0.28725	0.19315		0.34028	0.53694		0.62717	4.08599		0.62792	8.55819		0.61183	10.1667		0.58586	12.681		0.55959	12.6896
0.28922	0.19634		0.34265	0.5457		0.62992	4.09857		0.63234	8.57879		0.6151	10.2148		0.58997	12.7065		0.56351	12.7238
0.29123	0.19092		0.345	0.54538		0.63268	4.11672		0.63669	8.60203		0.61834	10.26		0.59404	12.7283		0.5674	12.7487
0.29321	0.18551		0.34738	0.55764		0.64102	4.15844		0.64103	8.61802		0.62492	10.3459		0.5981	12.7399		0.57128	12.7809
0.29518	0.18742		0.34976	0.56194		0.64382	4.17086		0.64542	8.66536		0.62819	10.4		0.60217	12.7617		0.57517	12.8192
0.29718	0.1965		0.35211	0.56592		0.64661	4.18662		0.64981	8.68622		0.63476	10.4788		0.60627	12.7804		0.57909	12.8378
0.29917	0.19283		0.35446	0.56863		0.65213	4.21146		0.65414	8.71938		0.63803	10.5366		0.61034	12.7943		0.58297	12.8712
0.30114	0.19729		0.35685	0.58376		0.65494	4.23185		0.65851	8.7472		0.64456	10.6255		0.61438	12.8133		0.58684	12.9053
0.30311	0.20892		0.35922	0.58631		0.66046	4.25892		0.66291	8.76181		0.64785	10.6661		0.61849	12.8344		0.59076	12.9332
0.30512	0.19411		0.36157	0.59347		0.66327	4.27771		0.66726	8.78776		0.65439	10.7723		0.62256	12.8462		0.59464	12.9647
0.30709	0.20016		0.36395	0.59283		0.66606	4.28217		0.6716	8.81735		0.65769	10.8127		0.62662	12.8679		0.59852	13.0041
0.30907	0.19841		0.36633	0.60876		0.67158	4.30701		0.676	8.85694		0.66421	10.9053		0.6307	12.8893		0.60242	13.0317
0.31107	0.20303		0.36868	0.60939		0.67714	4.34825		0.68037	8.89494		0.66748	10.9588		0.6348	12.9138		0.60634	13.0608
0.31306	0.20812		0.37103	0.61083		0.68271	4.40064		0.68472	8.92189		0.67404	11.046		0.63886	12.9256		0.61021	13.0995
0.31503	0.2078		0.37342	0.62229		0.6855	4.41895		0.68908	8.96638		0.67732	11.0994		0.6429	12.9534		0.61407	13.1208
0.317	0.21481		0.37579	0.62659		0.69103	4.46051		0.69348	9.014		0.68389	11.1869		0.64702	12.9744		0.61801	13.1584
0.319	0.21576		0.37814	0.63105		0.69383	4.48137		0.69783	9.05948		0.68714	11.2358		0.65109	12.9852		0.6219	13.1923
0.32098	0.21545		0.38051	0.64522		0.69658	4.48694		0.70218	9.09319		0.6937	11.3385		0.65514	13.0046		0.62576	13.2106
0.32296	0.21051		0.3829	0.64475		0.69935	4.51274		0.70657	9.13796		0.69697	11.3842		0.65922	13.035		0.62966	13.2476
0.32495	0.21083		0.38525	0.65764		0.70494	4.55048		0.71094	9.17708		0.70355	11.4782		0.66333	13.0554		0.63359	13.2782
0.32695	0.22134		0.3876	0.66003		0.7077	4.56306		0.71528	9.20439		0.70683	11.5194		0.66738	13.0734		0.63745	13.297
0.32892	0.22627		0.38999	0.66704		0.71048	4.57834		0.71966	9.24809		0.71334	11.6119		0.67142	13.0935		0.64132	13.3329
0.33089	0.22564		0.39236	0.67261		0.71603	4.61672		0.72406	9.26751		0.71663	11.6578		0.67555	13.119		0.64526	13.365
0.33289	0.22532		0.39471	0.6785		0.7188	4.6301		0.7284	9.32368		0.72317	11.7524		0.67962	13.1442		0.64915	13.3958
0.33487	0.225		0.39708	0.68678		0.72715	4.69729		0.73275	9.39045		0.72647	11.7982		0.68366	13.1644		0.65301	13.427
0.33685	0.21799		0.39947	0.68822		0.73272	4.72134		0.73715	9.46647		0.733	11.8987		0.68775	13.1799		0.65691	13.4644
0.33884	0.2293		0.40181	0.70016		0.73547	4.73646		0.74152	9.54572		0.73627	11.9554		0.69185	13.2027		0.66083	13.491
0.34084	0.2301		0.40417	0.70653		0.74383	4.78965		0.74587	9.63877		0.74283	12.0406		0.6959	13.2108		0.6647	13.5239
0.34281	0.23408		0.40656	0.71146		0.74659	4.8086		0.75023	9.72043		0.7461	12.0971		0.69995	13.2419		0.66856	13.5461
0.34478	0.24713		0.40892	0.71322		0.75768	4.86481		0.75462	9.79067		0.75268	12.1908		0.70407	13.2703		0.6725	13.5759
0.34678	0.23678		0.41127	0.72866		0.76049	4.87866		0.75898	9.86627		0.75593	12.2368		0.70815	13.2844		0.6764	13.6164
0.34876	0.24236		0.41365	0.73503		0.76604	4.91975		0.76332	9.9345		0.76251	12.3326		0.71219	13.3055		0.68026	13.6348
0.35073	0.24268		0.41603	0.74188		0.7688	4.93822		0.76771	9.98984		0.76575	12.3731		0.71628	13.3359		0.68416	13.6718
0.35273	0.24666		0.41838	0.74952		0.77162	4.95541		0.77209	10.0485		0.77234	12.468		0.72038	13.3494		0.68808	13.6962
0.35473	0.24156		0.42074	0.74809		0.77437	4.96529		0.77643	10.1134		0.77561	12.5145		0.72442	13.369		0.69194	13.7151
0.3567	0.25287		0.42313	0.75239		0.77713	4.98503		0.7808	10.1873		0.78214	12.6046		0.72848	13.396		0.69581	13.7398
0.35867	0.2578		0.42548	0.76019		0.78271	5.01385		0.7852	10.2428		0.78544	12.6467		0.73259	13.4196		0.69974	13.7824
0.36067	0.25557		0.42784	0.77166		0.78547	5.03248		0.78955	10.3147		0.78868	12.6916		0.73667	13.4286		0.70364	13.8125
0.36265	0.25955		0.43022	0.7785		0.79381	5.08153		0.79389	10.3682		0.79194	12.7455		0.74071	13.4517		0.7075	13.8352
0.36462	0.25557		0.4326	0.78662		0.79657	5.09459		0.7983	10.4187		0.79527	12.7989		0.74481	13.4801		0.71141	13.8672
0.36662	0.25175		0.43495	0.78758		0.79938	5.11545		0.80267	10.4677		0.79854	12.8419		0.74891	13.4963		0.71533	13.893
0.36862	0.25541		0.43731	0.79459		0.80491	5.15892		0.807	10.5229		0.80179	12.885		0.75294	13.5162		0.71918	13.9136
0.37058	0.26481		0.43969	0.80764		0.8077	5.17309		0.81138	10.5618		0.80508	12.9342		0.757	13.5408		0.72305	13.943
0.37255	0.27787		0.44205	0.81258		0.81325	5.21752		0.81578	10.6036		0.80836	12.9723		0.76112	13.5695		0.72699	13.9672
0.37457	0.28312		0.44441	0.82134		0.81883	5.23073		0.82012	10.6625		0.8116	13.0182		0.76518	13.5759		0.73088	13.9916
0.37653	0.27643		0.44678	0.82707		0.8216	5.23662		0.82446	10.7176		0.81488	13.0639		0.76923	13.6001		0.73474	14.0117
0.37851	0.26911		0.44916	0.83535		0.82436	5.24857		0.82887	10.7421		0.8182	13.1002		0.77334	13.6203		0.73866	14.0328
0.38051	0.2699		0.45151	0.83822		0.82994	5.28503		0.83324	10.7795		0.82146	13.1473		0.77744	13.6392		0.74258	14.0632
0.3825	0.27452		0.45388	0.84634		0.83827	5.33312		0.83757	10.8139		0.82472	13.185		0.78148	13.6632		0.74643	14.0787
0.38447	0.27309		0.45626	0.85605		0.8438	5.36576		0.84195	10.827		0.82801	13.2244		0.78553	13.688		0.75031	14.0988
0.38645	0.28439		0.45862	0.85876		0.84938	5.39682		0.84635	10.8547		0.83129	13.2486		0.78964	13.7052		0.75423	14.1194
0.38845	0.29459		0.46098	0.86783		0.85214	5.4121		0.85069	10.8899		0.83454	13.3032		0.79371	13.7321		0.75812	14.133
0.39043	0.29108		0.46336	0.87452		0.85491	5.42962		0.85503	10.9022		0.83781	13.3433		0.79776	13.7506		0.76199	14.1511
0.3924	0.29268		0.46573	0.88296		0.85771	5.43519		0.85945	10.9149		0.84439	13.4116		0.80185	13.7724		0.7659	14.1722
0.3944	0.2871		0.46808	0.8879		0.86048	5.44554		0.86382	10.9489		0.84765	13.464		0.80595	13.7945		0.76981	14.186
0.39639	0.29092		0.47044	0.90016		0.86325	5.45971		0.86815	10.9611		0.85422	13.5264		0.81001	13.8048		0.77369	14.214
0.39836	0.2949		0.47283	0.90096		0.86884	5.46688		0.87253	10.9711		0.85747	13.5637		0.81406	13.8342		0.77756	14.2213
0.40034	0.29618		0.47518	0.9121		0.87158	5.47627		0.87693	10.9959		0.86405	13.6385		0.81816	13.8587		0.78148	14.2462
0.40234	0.2957		0.47754	0.91736		0.87993	5.49904		0.88126	11.0166		0.86733	13.6675		0.82223	13.8809		0.78536	14.2647
0.40431	0.30892		0.47992	0.92229		0.88549	5.51513		0.88561	11.0486		0.87387	13.7543		0.82629	13.9005		0.78924	14.2889
0.40629	0.30175		0.48229	0.93105		0.89103	5.54204		0.89002	11.0745		0.87715	13.7717		0.83038	13.9268		0.79315	14.3211
0.40829	0.29984		0.48465	0.93535		0.8938	5.5508		0.89438	11.1199		0.8804	13.8151		0.83447	13.9476		0.79706	14.3557
0.41027	0.31178		0.48701	0.95446		0.8966	5.56911		0.89871	11.1652		0.88697	13.8842		0.83853	13.9684		0.80093	14.3825
0.41225	0.31449		0.4894	0.94586		0.90493	5.59506		0.90311	11.1901		0.89026	13.925		0.84258	13.9925		0.80481	14.4097
0.41423	0.32006		0.49175	0.96146		0.90773	5.61608		0.90751	11.2377		0.89352	13.956		0.8467	14.0175		0.80874	14.435
0.41623	0.31385		0.49411	0.97389		0.91048	5.63073		0.91183	11.2742		0.8968	13.9949		0.85076	14.0322		0.81261	14.4688
0.4182	0.31799		0.49649	0.97627		0.91881	5.66975		0.91618	11.2963		0.90008	14.021		0.85481	14.0602		0.81648	14.4965
0.42018	0.31561		0.49886	0.9836		0.92157	5.68439		0.92059	11.3358		0.90333	14.0503		0.85891	14.0857		0.82039	14.5237
0.42218	0.30971		0.50122	0.98344		0.92437	5.70478		0.92495	11.3657		0.90659	14.0901		0.863	14.1075		0.8243	14.5649
0.42417	0.32436		0.50358	0.98981		0.92717	5.71783		0.92929	11.3996		0.9099	14.1162		0.86705	14.1343		0.82817	14.5808
0.42614	0.31799		0.50597	1.0051		0.92992	5.74347		0.93368	11.4207		0.91319	14.1449		0.8711	14.1593		0.83205	14.6184
0.42812	0.33169		0.50832	1.00541		0.93269	5.76162		0.93808	11.4395		0.91644	14.1799		0.87522	14.1912		0.83598	14.6464
0.43011	0.325		0.51067	1.01736		0.94382	5.81768		0.9424	11.4935		0.91973	14.214		0.87929	14.2065		0.83986	14.6835
0.43209	0.33217		0.51306	1.01911		0.94662	5.8336		0.94676	11.5191		0.92302	14.2468		0.88334	14.2298		0.84373	14.7088
0.43406	0.33248		0.51543	1.02962		0.95213	5.87882		0.95116	11.547		0.92626	14.2737		0.88743	14.2661		0.84764	14.7423
0.43606	0.33232		0.51778	1.04236		0.95494	5.88296		0.95553	11.5914		0.92952	14.307		0.89153	14.2784		0.85155	14.7764
0.43806	0.33439		0.52015	1.03885		0.96046	5.92723		0.95987	11.6159		0.93284	14.3462		0.89558	14.3073		0.85542	14.8042
0.44003	0.34618		0.52253	1.05382		0.96326	5.94825		0.96424	11.6394		0.93611	14.3806		0.89963	14.3362		0.85929	14.826
0.44201	0.34634		0.52488	1.05016		0.97158	6.0121		0.96864	11.6649		0.93937	14.4134		0.90375	14.3554		0.86323	14.8517
0.44401	0.34475		0.52724	1.06226		0.97438	6.02803		0.97299	11.7084		0.94266	14.443		0.90781	14.3861		0.8671	14.8684
0.44598	0.35541		0.52963	1.07373		0.97991	6.0621		0.97733	11.7522		0.94596	14.465		0.91186	14.4163		0.87097	14.9018
0.44795	0.35764		0.532	1.08057		0.98271	6.07548		0.98173	11.7851		0.94919	14.5054		0.91596	14.4464		0.87489	14.9275
0.44995	0.34427		0.53434	1.09427		0.9855	6.0879		0.9861	11.8264		0.95245	14.5252		0.92005	14.4596		0.87879	14.9567
0.45194	0.34857		0.53672	1.10048		0.98825	6.10111		0.99044	11.865		0.95577	14.5575		0.9241	14.4913		0.88266	14.9718
0.45392	0.35812		0.5391	1.1043		0.99658	6.13678		0.99482	11.8843		0.95903	14.585		0.92815	14.524		0.88654	15.0045
0.4559	0.35334		0.54145	1.11847		1.00494	6.18487		0.99921	11.9047		0.9623	14.6197		0.93227	14.5514		0.89047	15.0415
0.4579	0.37086		0.5438	1.11895		1.0077	6.21003		1.00356	11.9448		0.9656	14.6465		0.93633	14.5713		0.89434	15.057
0.45987	0.37389		0.5462	1.13105		1.01603	6.26911		1.00791	11.9721		0.96887	14.6798		0.94038	14.5939		0.89821	15.0865
0.46184	0.38296		0.54856	1.13822		1.0188	6.27166		1.01231	11.9898		0.97212	14.7137		0.94449	14.6273		0.90214	15.1201
0.46385	0.36879		0.55091	1.14379		1.02715	6.32261		1.01667	12.0081		0.97539	14.7463		0.94858	14.6424		0.90604	15.1545
0.46583	0.36688		0.55328	1.16146		1.02992	6.34172		1.02101	12.0303		0.9787	14.7772		0.95262	14.6721		0.9099	15.1717
0.4678	0.37022		0.55567	1.15939		1.04659	6.42834		1.0254	12.0639		0.98196	14.8166		0.95668	14.704		0.91378	15.1981
0.46978	0.38248		0.55801	1.16465		1.05768	6.47834		1.02979	12.0953		0.98523	14.8381		0.9608	14.7262		0.91772	15.2226
0.47179	0.38232		0.56037	1.17548		1.06048	6.48854		1.03413	12.1423		0.98853	14.8767		0.96485	14.7504		0.92159	15.2506
0.47375	0.3957		0.56276	1.18471		1.07161	6.56083		1.03847	12.1658		0.99181	14.8968		0.9689	14.7845		0.92546	15.2726
0.47573	0.39299		0.56513	1.19331		1.07436	6.57341		1.04288	12.191		0.99504	14.9325		0.97302	14.8093		0.92939	15.3136
0.47774	0.38535		0.56748	1.19459		1.07712	6.59299		1.04725	12.224		0.99832	14.9631		0.9771	14.841		0.93329	15.3368
0.47972	0.38949		0.56986	1.20717		1.07993	6.6051		1.05158	12.2427		1.00163	14.9959		0.98115	14.8651		0.93715	15.3596
0.48169	0.39108		0.57224	1.21465		1.08548	6.63838		1.05597	12.2384		1.00489	15.0253		0.98522	14.8947		0.94104	15.3935
0.48368	0.40287		0.57458	1.22118		1.09106	6.68185		1.06037	12.254		1.00816	15.0635		0.98932	14.923		0.94496	15.4225
0.48568	0.39936		0.57694	1.22787		1.09381	6.70366		1.06471	12.2872		1.01146	15.0882		0.99337	14.9521		0.94883	15.4429
0.48764	0.40939		0.57933	1.23917		1.09657	6.72532		1.06905	12.3059		1.01473	15.1129		0.99743	14.9804		0.95271	15.4811
0.48962	0.41067		0.58169	1.24331		1.09938	6.73408		1.07346	12.3131		1.01798	15.1436		1.00154	15.0066		0.95663	15.5208
0.49163	0.39745		0.58405	1.25462		1.10216	6.74554		1.07783	12.3178		1.02125	15.1796		1.00562	15.0263		0.96053	15.5387
0.4936	0.4043		0.58642	1.26306		1.10492	6.76385		1.08216	12.3175		1.02455	15.2064		1.00968	15.05		0.9644	15.5716
0.49558	0.41194		0.58881	1.26003		1.1077	6.7715		1.08653	12.3237		1.02782	15.2379		1.01375	15.0898		0.96829	15.5941
0.49757	0.41449		0.59115	1.26688		1.1105	6.7828		1.09093	12.3405		1.03109	15.2688		1.01785	15.1094		0.97221	15.6268
0.49957	0.41815		0.59351	1.28264		1.11325	6.80653		1.09527	12.3747		1.03439	15.3035		1.02189	15.1457		0.97607	15.6426
0.50153	0.43185		0.5959	1.29204		1.11602	6.82818		1.09962	12.4214		1.04419	15.389		1.02595	15.1708		0.97995	15.666
0.50351	0.43105		0.59826	1.29586		1.1216	6.85876		1.10404	12.4541		1.05075	15.4424		1.03007	15.2027		0.98388	15.7016
0.50552	0.41433		0.60061	1.30127		1.12436	6.88885		1.10839	12.4934		1.06059	15.5267		1.03414	15.22		0.98777	15.7416
0.50749	0.42436		0.60299	1.31035		1.12715	6.91338		1.11272	12.5184		1.06384	15.5564		1.0382	15.2394		0.99165	15.7592
0.50947	0.42946		0.60537	1.32134		1.12994	6.9242		1.11712	12.5447		1.07368	15.6463		1.04227	15.2839		0.99554	15.7973
0.51146	0.43662		0.60772	1.32739		1.13827	6.97771		1.12151	12.6024		1.08025	15.7127		1.04638	15.3008		0.99946	15.8297
0.51345	0.4328		0.61008	1.33439		1.14104	6.99809		1.12584	12.6434		1.09004	15.8019		1.05042	15.326		1.00332	15.8644
0.51542	0.44156		0.61246	1.33933		1.1438	7.02086		1.1302	12.6526		1.09334	15.8217		1.05447	15.357		1.00719	15.8926
0.5174	0.45255		0.61483	1.3457		1.1466	7.03312		1.13461	12.6861		1.10317	15.9107		1.05858	15.3779		1.01112	15.9374
0.5194	0.4465		0.61718	1.3551		1.14939	7.04889		1.13896	12.7073		1.1097	15.9717		1.06266	15.4026		1.01501	15.9684
0.52138	0.4492		0.61955	1.3672		1.15214	7.06704		1.1433	12.7019		1.11952	16.0427		1.06673	15.4205		1.01889	15.9984
0.52336	0.45398		0.62194	1.37436		1.15771	7.11258		1.1477	12.7297		1.1228	16.089		1.07079	15.4581		1.02278	16.0376
0.52535	0.45987		0.62429	1.37771		1.16048	7.12834		1.15208	12.7668		1.13263	16.1656		1.0749	15.4897		1.02671	16.052
0.52734	0.45717		0.62664	1.39156		1.16325	7.15924		1.15641	12.8008		1.13921	16.2309		1.07896	15.5135		1.03058	16.0795
0.52931	0.46768		0.62903	1.39793		1.16883	7.19299		1.16078	12.8277		1.14904	16.3215		1.083	15.5349		1.03444	16.1021
0.53129	0.46608		0.6314	1.41178		1.17158	7.21576		1.16517	12.8511		1.15232	16.3417		1.08711	15.5746		1.03837	16.1464
0.53329	0.46879		0.63374	1.40987		1.17435	7.23599		1.16953	12.8786		1.16214	16.4296		1.09119	15.5807		1.04226	16.1769
0.53527	0.47006		0.63612	1.41831		1.17715	7.25669		1.17388	12.8978		1.16865	16.4887		1.09524	15.6087		1.04613	16.2005
0.53725	0.46672		0.63851	1.42436		1.17993	7.27197		1.17827	12.8964		1.17849	16.5788		1.09932	15.6477		1.05003	16.234
0.53924	0.47229		0.64085	1.44076		1.1827	7.28487		1.18265	12.9268		1.18178	16.6056		1.10343	15.6667		1.05395	16.2637
0.54123	0.48121		0.64321	1.44554		1.18548	7.31656		1.18699	12.9497		1.1949	16.7143		1.10748	15.7064		1.05782	16.2855
0.5432	0.47946		0.6456	1.44936		1.18828	7.32452		1.19136	12.9761		1.19816	16.7519		1.11153	15.7307		1.06169	16.3061
0.54518	0.49729		0.64796	1.46401		1.19103	7.34602		1.19575	13.0061		1.2047	16.7981		1.11564	15.7687		1.06562	16.3434
0.54718	0.48694		0.65031	1.46624		1.1938	7.36927		1.2001	13.049		1.20799	16.824		1.11971	15.783		1.0695	16.3483
0.54916	0.48073		0.65269	1.47691		1.1966	7.375		1.20445	13.0959		1.21452	16.8858		1.12377	15.8119		1.07338	16.3771
0.55114	0.48917		0.65508	1.48551		1.20214	7.41879		1.20885	13.1188		1.21783	16.9156		1.12784	15.8445		1.07727	16.4064
0.55313	0.49443		0.65742	1.49092		1.20773	7.45621		1.21321	13.1582		1.22435	16.9643		1.13195	15.8754		1.0812	16.4567
0.55512	0.49841		0.65977	1.49889		1.21047	7.4707		1.21757	13.214		1.22764	16.9887		1.136	15.9029		1.08506	16.4746
0.55709	0.51051		0.66217	1.5051		1.21604	7.50191		1.22193	13.2618		1.23417	17.0428		1.14005	15.941		1.08893	16.4988
0.55906	0.51656		0.66453	1.51115		1.22158	7.52707		1.22633	13.2981		1.23744	17.0675		1.14417	15.9692		1.09287	16.5576
0.56107	0.50924		0.66688	1.51975		1.22437	7.53137		1.23067	13.3399		1.24728	17.1556		1.14824	15.9854		1.09676	16.5865
0.56305	0.50669		0.66926	1.52643		1.22992	7.57341		1.23502	13.3494		1.25057	17.1812		1.15229	16.0094		1.10062	16.6148
0.56502	0.50748		0.67164	1.53503		1.23269	7.58583		1.23942	13.3722		1.25385	17.2027		1.15637	16.0509		1.10451	16.6443
0.56701	0.52532		0.67399	1.53965		1.24102	7.63933		1.24379	13.4184		1.2571	17.2283		1.16048	16.0769		1.10844	16.6801
0.56902	0.51242		0.67635	1.53869		1.24936	7.68296		1.24814	13.4498		1.26037	17.2584		1.16452	16.1039		1.11231	16.6928
0.57098	0.52038		0.67873	1.55303		1.25213	7.69459		1.2525	13.4883		1.26368	17.2912		1.16857	16.1409		1.11617	16.7188
0.57295	0.53073		0.6811	1.56019		1.2577	7.7301		1.2569	13.5228		1.26697	17.3145		1.1727	16.1772		1.12011	16.7636
0.57496	0.52389		0.68345	1.57818		1.26046	7.73774		1.26125	13.5678		1.27022	17.3451		1.17676	16.1922		1.124	16.7791
0.57694	0.53089		0.68583	1.57532		1.26326	7.75669		1.2656	13.5858		1.2735	17.3788		1.18081	16.2199		1.12787	16.8014
0.57891	0.51736		0.68821	1.59666		1.26606	7.77468		1.26999	13.6125		1.27679	17.3965		1.1849	16.2536		1.13177	16.8271
0.5809	0.53232		0.69055	1.59538		1.27157	7.81083		1.27436	13.6211		1.28003	17.4193		1.189	16.2864		1.13569	16.8448
0.5829	0.5328		0.69292	1.60191		1.27439	7.82213		1.2787	13.6521		1.2833	17.4594		1.19304	16.3149		1.13955	16.8554
0.58487	0.54459		0.6953	1.61768		1.27714	7.83439		1.28307	13.663		1.28661	17.4817		1.1971	16.3529		1.14342	16.8855
0.58684	0.5535		0.69766	1.61449		1.28271	7.86672		1.28748	13.6747		1.28989	17.5084		1.20122	16.3892		1.14736	16.9162
0.58885	0.55016		0.70002	1.63105		1.2855	7.87771		1.29183	13.7038		1.29314	17.5382		1.20528	16.4074		1.15124	16.9394
0.59082	0.5457		0.7024	1.63392		1.29382	7.90908		1.29616	13.7257		1.29643	17.5619		1.20934	16.4465		1.15511	16.9713
0.59279	0.54554		0.70477	1.6457		1.29658	7.91943		1.30056	13.7509		1.29972	17.5948		1.21344	16.4774		1.15903	17.0099
0.5948	0.55032		0.70712	1.65143		1.29935	7.88105		1.30494	13.7779		1.30296	17.6204		1.21753	16.5012		1.16294	17.0426
0.59679	0.55589		0.70948	1.66624		1.30494	7.79013		1.30927	13.7985		1.30623	17.6498		1.22157	16.5328		1.16679	17.0737
0.59876	0.55589		0.71187	1.6707		1.3077	7.80844		1.31365	13.8234		1.30954	17.6753		1.22563	16.5649		1.17067	17.111
0.60073	0.57086		0.71423	1.67484		1.31047	7.85557		1.31805	13.8599		1.31282	17.6983		1.22974	16.6089		1.1746	17.152
0.60274	0.57659		0.71658	1.68933		1.31327	7.89682		1.32239	13.8971		1.31607	17.74		1.2338	16.6288		1.17848	17.1808
0.60471	0.56783		0.71896	1.69315		1.3188	7.96194		1.32673	13.945		1.31937	17.7639		1.23786	16.6614		1.18235	17.22
0.60669	0.56943		0.72134	1.69363		1.3216	8.00382		1.33115	13.9731		1.32266	17.7838		1.24196	16.6974		1.18627	17.2645
0.60869	0.56895		0.72369	1.71242		1.33271	8.12261		1.33552	14.0093		1.32589	17.8181		1.24606	16.7276		1.19019	17.3139
0.61068	0.57675		0.72605	1.71242		1.33824	8.18248		1.33984	14.0542		1.32916	17.849		1.25009	16.7548		1.19404	17.3449
0.61264	0.58089		0.72843	1.72707		1.34104	8.21417		1.34422	14.0661		1.33247	17.8745		1.25416	16.8044		1.19792	17.3819
0.61462	0.59666		0.73079	1.72946		1.34383	8.24968		1.34863	14.1012		1.33574	17.9008		1.25826	16.8319		1.20184	17.4277
0.61663	0.59156		0.73315	1.73646		1.35216	8.32452		1.35296	14.1468		1.339	17.9362		1.26233	16.8645		1.20573	17.4674
0.6186	0.59124		0.73553	1.74475		1.35492	8.35032		1.3573	14.1783		1.3423	17.974		1.26639	16.8959		1.20961	17.5206
0.62057	0.58057		0.73791	1.75143		1.36048	8.40207		1.36172	14.2105		1.34558	17.9885		1.27048	16.9328		1.21351	17.5582
0.62258	0.59156		0.74026	1.76831		1.36604	8.44315		1.36608	14.2518		1.34882	18.0271		1.27458	16.9721		1.21743	17.594
0.62456	0.59904		0.74262	1.77277		1.37161	8.49777		1.37041	14.297		1.35209	18.0569		1.27863	16.9997		1.2213	17.6254
0.62653	0.6035		0.74501	1.77962		1.37436	8.51656		1.3748	14.3273		1.3554	18.0718		1.28268	17.0456		1.22517	17.6502
0.62852	0.6121		0.74736	1.79172		1.37713	8.54538		1.3792	14.3589		1.35866	18.1121		1.28679	17.0891		1.22909	17.6894
0.63052	0.61417		0.74971	1.79268		1.37993	8.56704		1.38353	14.4059		1.36193	18.1401		1.29085	17.1122		1.23297	17.716
0.63248	0.61831		0.7521	1.79777		1.38548	8.6129		1.38788	14.4441		1.36524	18.1678		1.2949	17.1414		1.23684	17.7417
0.63447	0.61099		0.75447	1.80987		1.39106	8.66019		1.39229	14.4787		1.36851	18.197		1.299	17.1894		1.24075	17.7707
0.63646	0.61704		0.75683	1.82086		1.3938	8.68646		1.39666	14.5191		1.37175	18.2274		1.30311	17.2152		1.24467	17.7969
0.63845	0.62038		0.75919	1.82293		1.39657	8.70366		1.40099	14.5522		1.37503	18.2659		1.30715	17.2454		1.24854	17.8099
0.64042	0.61943		0.76157	1.83057		1.40216	8.74841		1.40538	14.5797		1.37833	18.2933		1.3112	17.292		1.25241	17.8305
0.64241	0.63344		0.76393	1.8422		1.40492	8.77548		1.40977	14.6135		1.38159	18.3236		1.31532	17.3362		1.25634	17.8705
0.6444	0.63806		0.76628	1.85048		1.40769	8.79459		1.4141	14.6571		1.38486	18.3557		1.31938	17.3597		1.26022	17.8796
0.64637	0.63901		0.76867	1.85414		1.41325	8.83615		1.41845	14.6914		1.38816	18.3879		1.32343	17.3904		1.26409	17.9065
0.64835	0.63981		0.77104	1.85844		1.41601	8.85287		1.42287	14.727		1.39144	18.4084		1.32752	17.4377		1.268	17.9281
0.65035	0.6293		0.77339	1.86736		1.41882	8.88344		1.42722	14.7746		1.39468	18.4339		1.33163	17.4704		1.27192	17.9634
0.65234	0.63089		0.77575	1.87596		1.4216	8.91401		1.43156	14.8109		1.39795	18.4658		1.33568	17.4993		1.27579	17.9855
0.65432	0.64156		0.77814	1.88981		1.42437	8.93631		1.43595	14.833		1.40125	18.4935		1.33973	17.544		1.27966	18.0133
0.65629	0.64506		0.78049	1.89506		1.42994	8.97516		1.44035	14.8623		1.40452	18.5167		1.34385	17.5803		1.28359	18.0252
0.65829	0.65955		0.78285	1.90541		1.44104	9.05446		1.44467	14.9009		1.40779	18.5549		1.34791	17.6159		1.28747	18.0423
0.66027	0.6543		0.78524	1.9121		1.4466	9.08901		1.44903	14.9313		1.41109	18.5833		1.35196	17.6495		1.29134	18.0622
0.66224	0.65605		0.78761	1.91083		1.44939	9.1121		1.45343	14.9589		1.41436	18.6132		1.35605	17.6871		1.29524	18.0915
0.66424	0.65096		0.78996	1.92197		1.45213	9.13296		1.4578	14.9915		1.41762	18.64		1.36015	17.7251		1.29916	18.1195
0.66624	0.65096		0.79232	1.93885		1.45491	9.15334		1.46214	15.037		1.42089	18.6758		1.3642	17.7602		1.30303	18.1276
0.66821	0.66783		0.79471	1.94666		1.45771	9.18121		1.46652	15.0623		1.42418	18.7027		1.36825	17.8061		1.3069	18.1484
0.67018	0.67341		0.79706	1.95573		1.46883	9.25159		1.47092	15.1052		1.42746	18.7336		1.37238	17.8441		1.31084	18.1868
0.67219	0.67182		0.79941	1.95573		1.47158	9.27022		1.47526	15.1489		1.43073	18.7646		1.37643	17.871		1.31471	18.2289
0.67415	0.67691		0.80181	1.96608		1.47435	9.28917		1.4796	15.1798		1.43402	18.7943		1.38049	17.9121		1.31859	18.2508
0.67613	0.6785		0.80417	1.97118		1.47715	9.31003		1.484	15.2143		1.4373	18.8145		1.38458	17.9545		1.3225	18.3011
0.67813	0.67341		0.80652	1.98519		1.4827	9.35318		1.48837	15.2508		1.44055	18.8481		1.38868	17.9824		1.32641	18.3473
0.68012	0.68169		0.80889	1.99729		1.48549	9.37213		1.49271	15.2871		1.44382	18.8882		1.39272	18.0161		1.33027	18.3842
0.68209	0.68678		0.81128	1.99936		1.48827	9.38503		1.49709	15.3218		1.44711	18.9086		1.39678	18.0546		1.33415	18.4188
0.68407	0.68838		0.81362	2.00908		1.49659	9.4449		1.50149	15.3553		1.45038	18.9362		1.4009	18.1074		1.33808	18.4534
0.68608	0.68455		0.81598	2.01433		1.50214	9.48694		1.50583	15.4013		1.45364	18.974		1.40495	18.1333		1.34195	18.4888
0.68804	0.69889		0.81838	2.0215		1.50772	9.52022		1.51017	15.4306		1.45695	19.0018		1.409	18.1731		1.34583	18.527
0.69001	0.70127		0.82074	2.03376		1.51047	9.54172		1.51458	15.4565		1.46024	19.0231		1.41312	18.216		1.34975	18.5631
0.69202	0.69745		0.82309	2.03615		1.51604	9.58917		1.51894	15.4972		1.46348	19.0522		1.41721	18.2463		1.35366	18.5935
0.69401	0.69729		0.82546	2.0492		1.51882	9.60748		1.52328	15.5292		1.46675	19.0806		1.42124	18.2796		1.35751	18.6015
0.69598	0.70685		0.82785	2.05271		1.52158	9.6215		1.52766	15.567		1.47004	19.0994		1.4253	18.3264		1.36139	18.6439
0.69796	0.71067		0.8302	2.0578		1.52717	9.66783		1.53207	15.6021		1.47331	19.1392		1.42942	18.3643		1.36533	18.6965
0.69997	0.71624		0.83255	2.07166		1.52992	9.68121		1.5364	15.6432		1.47657	19.1862		1.43347	18.3971		1.36919	18.7102
0.70193	0.71959		0.83494	2.07707		1.53548	9.71815		1.54074	15.6795		1.47988	19.199		1.43753	18.4352		1.37307	18.7402
0.7039	0.72022		0.8373	2.08662		1.54103	9.7578		1.54516	15.694		1.48317	19.2355		1.44164	18.4764		1.377	18.7761
0.70591	0.71561		0.83966	2.09236		1.54381	9.77739		1.54952	15.7387		1.4864	19.2699		1.44572	18.5051		1.3809	18.8
0.70789	0.72564		0.84203	2.10701		1.54662	9.7922		1.55385	15.7732		1.48967	19.299		1.44978	18.5429		1.38477	18.8254
0.70987	0.7207		0.84441	2.10541		1.54936	9.80525		1.55823	15.7949		1.49298	19.3229		1.45384	18.5828		1.38865	18.8473
0.71185	0.73201		0.84676	2.12182		1.55213	9.83137		1.56264	15.8221		1.49623	19.3573		1.45794	18.6207		1.39257	18.8843
0.71386	0.73185		0.84912	2.12389		1.55493	9.84554		1.56697	15.8605		1.4995	19.3903		1.46199	18.6548		1.39644	18.8945
0.71582	0.74379		0.85151	2.13089		1.5577	9.87134		1.57131	15.8843		1.50281	19.4202		1.46606	18.6925		1.40032	18.9148
0.71779	0.7371		0.85387	2.13615		1.56606	9.93328		1.57574	15.9151		1.50609	19.446		1.47015	18.7392		1.40423	18.9124
0.7198	0.73838		0.85623	2.15048		1.56881	9.94697		1.58009	15.9448		1.50933	19.4774		1.47424	18.7716		1.40814	18.9352
0.72178	0.74315		0.8586	2.15223		1.57158	9.96879		1.58443	15.9724		1.51262	19.5103		1.4783	18.8052		1.41201	18.9625
0.72376	0.7492		0.86098	2.15653		1.57438	9.98901		1.58882	15.9878		1.51591	19.5357		1.48237	18.8515		1.4159	18.9801
0.72575	0.75573		0.86333	2.16624		1.57715	9.99586		1.59321	16.0138		1.51916	19.5591		1.48647	18.894		1.41982	19.0136
0.72774	0.74889		0.86568	2.17771		1.58271	10.0392		1.59754	16.0389		1.52243	19.6067		1.49051	18.9217		1.42367	19.0344
0.7297	0.76051		0.86807	2.17866		1.5855	10.0595		1.60189	16.0557		1.52902	19.6653		1.49458	18.9634		1.42757	19.0569
0.73169	0.76115		0.87044	2.19475		1.58825	10.0705		1.60631	16.0769		1.53226	19.6986		1.49869	19.0066		1.43149	19.1061
0.73369	0.76003		0.87279	2.20048		1.59383	10.1197		1.61066	16.095		1.53884	19.7527		1.50276	19.0311		1.43538	19.146
0.73566	0.76162		0.87516	2.20175		1.59659	10.1307		1.615	16.118		1.54208	19.7807		1.50682	19.0733		1.43926	19.1482
0.73764	0.77182		0.87755	2.21417		1.6188	10.2761		1.6194	16.1434		1.54867	19.8487		1.51089	19.1144		1.44315	19.1716
0.73964	0.77404		0.8799	2.2199		1.62438	10.314		1.62378	16.158		1.55195	19.8836		1.515	19.1647		1.44707	19.2067
0.74163	0.77484		0.88225	2.23615		1.62992	10.3417		1.62811	16.1986		1.55848	19.9438		1.51904	19.2027		1.45093	19.2321
0.74359	0.78583		0.88464	2.24283		1.64104	10.4247		1.63247	16.2093		1.56177	19.9755		1.5231	19.2414		1.45481	19.2505
0.74557	0.78854		0.88701	2.2457		1.65216	10.5054		1.63688	16.2371		1.56829	20.0439		1.52721	19.2822		1.45873	19.2866
0.74757	0.78408		0.88936	2.25462		1.65769	10.5373		1.64123	16.2775		1.57161	20.0752		1.53129	19.3148		1.46263	19.3121
0.74955	0.7871		0.89173	2.26561		1.66049	10.5584		1.64557	16.3035		1.57813	20.1447		1.53535	19.3521		1.4665	19.3305
0.75154	0.79315		0.89412	2.27261		1.66328	10.5745		1.64997	16.3393		1.58142	20.1705		1.53941	19.4046		1.47039	19.3503
0.75353	0.78965		0.89647	2.27596		1.66603	10.5908		1.65435	16.3654		1.58795	20.2291		1.54352	19.4414		1.47431	19.3648
0.75552	0.79745		0.89882	2.28217		1.66881	10.6048		1.65869	16.3972		1.59123	20.2686		1.54757	19.4832		1.47818	19.3868
0.75749	0.8078		0.90121	2.29745		1.67992	10.6869		1.66305	16.4256		1.5978	20.3263		1.55163	19.5254		1.48206	19.4254
0.75946	0.81131		0.90357	2.30478		1.68273	10.704		1.66745	16.4482		1.60106	20.3586		1.55573	19.5717		1.48598	19.48
0.76146	0.81385		0.90592	2.31624		1.68548	10.7151		1.67179	16.4819		1.60434	20.3968		1.55981	19.5979		1.48987	19.5129
0.76345	0.80637		0.9083	2.30987		1.68825	10.7354		1.67615	16.5157		1.60763	20.4218		1.56387	19.6407		1.49375	19.5508
0.76542	0.81975		0.91068	2.32102		1.69105	10.757		1.68053	16.5366		1.61088	20.4586		1.56793	19.6895		1.49763	19.5694
0.76741	0.81497		0.91303	2.33296		1.69381	10.7667		1.68492	16.5591		1.61415	20.4935		1.57206	19.7266		1.50157	19.6112
0.76941	0.82134		0.91538	2.33408		1.70217	10.8328		1.68927	16.5826		1.61746	20.5368		1.5761	19.7634		1.50543	19.6226
0.77137	0.82468		0.91778	2.34268		1.70492	10.8522		1.69362	16.5945		1.62074	20.5578		1.58015	19.8014		1.5093	19.6519
0.77335	0.83392		0.92014	2.35478		1.7077	10.8725		1.69801	16.6218		1.62399	20.5968		1.58426	19.8576		1.51323	19.6653
0.77535	0.83057		0.92249	2.35939		1.7105	10.894		1.70237	16.6575		1.62726	20.6303		1.58834	19.8882		1.51711	19.6783
0.77733	0.825		0.92487	2.37564		1.71325	10.9095		1.70672	16.6788		1.63056	20.6568		1.59239	19.924		1.52099	19.6832
0.77931	0.8301		0.92725	2.37755		1.72161	10.9704		1.71112	16.691		1.63707	20.7242		1.59647	19.9803		1.52488	19.7047
0.7813	0.83296		0.9296	2.3871		1.72436	10.9825		1.71549	16.6947		1.64039	20.7503		1.60058	20.0205		1.52881	19.7219
0.7833	0.8371		0.93195	2.38519		1.72714	10.9979		1.71984	16.7254		1.64691	20.819		1.60462	20.0571		1.53267	19.7306
0.78527	0.84825		0.93435	2.4035		1.72995	11.0204		1.7242	16.7354		1.65019	20.8505		1.60866	20.1068		1.53653	19.7377
0.78724	0.85717		0.93671	2.40987		1.73546	11.0607		1.7286	16.7334		1.65673	20.9068		1.6128	20.1468		1.54048	19.7642
0.78924	0.84904		0.93906	2.40892		1.73826	11.0764		1.73294	16.7426		1.66	20.954		1.61686	20.1842		1.54437	19.77
0.79122	0.85048		0.94144	2.42229		1.74381	11.1153		1.73729	16.7718		1.66659	21.0054		1.62091	20.2261		1.54823	19.8119
0.7932	0.84857		0.94381	2.43121		1.74659	11.1346		1.74169	16.7807		1.66985	21.0424		1.62499	20.2782		1.55212	19.8361
0.79519	0.85732		0.94616	2.43933		1.74938	11.1538		1.74606	16.7945		1.67642	21.0949		1.6291	20.3184		1.55606	19.8604
0.79719	0.86003		0.94852	2.44825		1.7549	11.1922		1.75041	16.8214		1.67966	21.1333		1.63314	20.3581		1.55991	19.8931
0.79915	0.86624		0.95091	2.45239		1.75771	11.21		1.75477	16.826		1.68293	21.1642		1.63719	20.4045		1.56378	19.9236
0.80112	0.87389		0.95327	2.44602		1.76049	11.2398		1.75917	16.8532		1.68625	21.1978		1.64133	20.4573		1.56773	19.9681
0.80313	0.87134		0.95563	2.46433		1.76325	11.2459		1.76351	16.8739		1.68952	21.2341		1.64538	20.4875		1.57161	19.9967
0.80511	0.87038		0.95801	2.47468		1.76604	11.2686		1.76786	16.8899		1.69277	21.2623		1.64944	20.5289		1.57548	20.0233
0.80709	0.87054		0.96038	2.48248		1.77158	11.3003		1.77226	16.8918		1.69607	21.2978		1.65353	20.5804		1.57938	20.0512
0.80908	0.87516		0.96273	2.48726		1.77435	11.332		1.77664	16.9008		1.69936	21.3234		1.65762	20.6293		1.5833	20.0565
0.81108	0.88089		0.96509	2.49857		1.77716	11.3398		1.78099	16.9136		1.70586	21.3895		1.66166	20.6686		1.58715	20.0308
0.81304	0.88933		0.96748	2.51051		1.7827	11.3846		1.78534	16.9174		1.70918	21.432		1.66572	20.7223		1.59104	20.0306
0.81502	0.89443		0.96983	2.51131		1.78549	11.4054		1.78975	16.9005		1.7157	21.4968		1.66984	20.7588		1.59496	20.0238
0.81702	0.88869		0.97219	2.52404		1.78827	11.4307		1.7941	16.9746		1.71901	21.5314		1.67391	20.7932		1.59885	20.0185
0.819	0.89188		0.97457	2.52691		1.79103	11.4451		1.79844	17.0411		1.72228	21.5626		1.67796	20.8346		1.60272	20.0282
0.82097	0.90016		0.97696	2.53567		1.7966	11.4812		1.80284	17.1305		1.7288	21.6342		1.68206	20.8984		1.60664	20.0535
0.82297	0.89777		0.9793	2.54236		1.79937	11.497		1.80721	17.2108		1.73211	21.6674		1.68615	20.9397		1.61055	20.0872
0.82497	0.89729		0.98166	2.55287		1.80493	11.5352		1.81155	17.2804		1.73537	21.6983		1.69019	20.9736		1.6144	20.0863
0.82693	0.91258		0.98404	2.56449		1.80772	11.5492		1.81592	17.3522		1.74193	21.7712		1.69425	21.0334		1.61828	20.1073
0.82891	0.91258		0.9864	2.56927		1.81047	11.5728		1.82032	17.4031		1.74521	21.7939		1.69836	21.0748		1.62221	20.1397
0.83092	0.91385		0.98876	2.57691		1.81882	11.6338		1.82466	17.4627		1.75173	21.8623		1.70243	21.11		1.62609	20.1371
0.83288	0.92309		0.99114	2.58519		1.82159	11.649		1.829	17.5177		1.75503	21.8928		1.70648	21.1551		1.62997	20.1467
0.83486	0.91322		0.99351	2.58774		1.82717	11.6892		1.83342	17.5864		1.76157	21.9561		1.71058	21.2046		1.63388	20.1627
0.83686	0.91688		0.99587	2.59825		1.83268	11.7161		1.83778	17.6473		1.76486	21.9876		1.71469	21.2383		1.6378	20.184
0.83885	0.92771		0.99823	2.60318		1.83548	11.7444		1.84211	17.6887		1.77139	22.0457		1.71872	21.2837		1.64165	20.1997
0.84082	0.93328		1.00061	2.61131		1.84102	11.7916		1.84649	17.7509		1.77796	22.1111		1.72277	21.3401		1.64553	20.2354
0.8428	0.93949		1.00297	2.61417		1.84382	11.807		1.8509	17.8077		1.78123	22.1373		1.72688	21.3916		1.64945	20.2627
0.8448	0.93758		1.00533	2.63057		1.84661	11.8279		1.85523	17.8484		1.78779	22.2002		1.73095	21.4253		1.65334	20.2867
0.84677	0.93631		1.0077	2.63758		1.85212	11.8667		1.85957	17.8937		1.79107	22.2295		1.73501	21.4647		1.65721	20.3261
0.84875	0.93822		1.01009	2.64156		1.85493	11.8938		1.864	17.9531		1.79432	22.2664		1.7391	21.5148		1.66112	20.3714
0.85075	0.93838		1.01244	2.64379		1.8577	11.9108		1.86835	18.0084		1.80416	22.3608		1.7432	21.5535		1.66504	20.4045
0.85274	0.94697		1.01479	2.65557		1.86047	11.9323		1.87269	18.0469		1.80742	22.4147		1.74725	21.5962		1.6689	20.438
0.85471	0.94602		1.01718	2.66927		1.86326	11.9576		1.87707	18.0929		1.81072	22.436		1.75131	21.6424		1.67278	20.4932
0.85669	0.96306		1.01953	2.67659		1.87157	12.0202		1.88146	18.1621		1.814	22.4664		1.75541	21.6971		1.6767	20.5466
0.85869	0.96051		1.02189	2.68567		1.87438	12.0414		1.8858	18.2097		1.81725	22.4938		1.75947	21.7315		1.68058	20.6014
0.86066	0.97022		1.02427	2.69363		1.87991	12.0721		1.89015	18.2554		1.82052	22.5314		1.76353	21.7653		1.68446	20.6542
0.86264	0.96481		1.02665	2.70796		1.88271	12.1121		1.89456	18.3031		1.82382	22.5681		1.76762	21.8164		1.68837	20.7052
0.86464	0.95637		1.029	2.71497		1.89659	12.2105		1.89893	18.3458		1.82709	22.5917		1.77173	21.8652		1.69229	20.7447
0.86663	0.96704		1.03136	2.71831		1.89936	12.2269		1.90326	18.3829		1.83035	22.6342		1.77578	21.9005		1.69615	20.7774
0.8686	0.97325		1.03375	2.72946		1.90216	12.2439		1.90765	18.4288		1.83366	22.6707		1.77983	21.9439		1.70002	20.8117
0.87058	0.97548		1.0361	2.72803		1.90769	12.2806		1.91204	18.4833		1.83693	22.6987		1.78394	22.0009		1.70395	20.8742
0.87258	0.9828		1.03846	2.73885		1.91327	12.3155		1.91637	18.5284		1.84018	22.7303		1.788	22.0394		1.70783	20.9042
0.87455	0.98742		1.04084	2.74697		1.9216	12.3793		1.92072	18.5737		1.84345	22.7619		1.79205	22.0782		1.7117	20.9434
0.87653	0.99092		1.04322	2.75685		1.92439	12.3994		1.92513	18.6141		1.84674	22.7946		1.79615	22.1322		1.71561	20.9936
0.87853	0.97739		1.04557	2.76624		1.92992	12.4306		1.92949	18.6675		1.85001	22.819		1.80025	22.1616		1.71953	21.0471
0.88052	0.99586		1.04793	2.76529		1.93271	12.4581		1.93384	18.7098		1.85327	22.8726		1.80429	22.2026		1.72339	21.0972
0.88249	1.0008		1.05032	2.7742		1.93548	12.476		1.93822	18.7524		1.85659	22.901		1.80835	22.2455		1.72726	21.1449
0.88446	1.00016		1.05267	2.78185		1.94105	12.5096		1.94262	18.7958		1.85987	22.9147		1.81247	22.2981		1.7312	21.207
0.88646	1.00494		1.05502	2.78885		1.94383	12.5307		1.94694	18.8328		1.86311	22.9575		1.81653	22.336		1.73508	21.2495
0.88844	1.01146		1.05741	2.80573		1.94659	12.5468		1.9513	18.8709		1.86638	22.9941		1.82058	22.3793		1.73895	21.2962
0.89042	1.01417		1.05978	2.80382		1.95215	12.5892		1.9557	18.9259		1.87294	23.0524		1.82468	22.4338		1.74286	21.345
0.89241	1.00987		1.06214	2.80924		1.95492	12.608		1.96007	18.9722		1.8762	23.0967		1.82878	22.4696		1.74678	21.3968
0.89441	1.01051		1.0645	2.82261		1.95769	12.6325		1.96441	19.0026		1.88279	23.1562		1.83282	22.5159		1.75064	21.4363
0.89638	1.02309		1.06689	2.83997		1.96603	12.7048		1.96879	19.0361		1.88604	23.1928		1.83687	22.5719		1.75451	21.486
0.89835	1.03328		1.06924	2.84331		1.9688	12.7253		1.97319	19.093		1.89261	23.2463		1.84099	22.6239		1.75844	21.5416
0.90036	1.01959		1.07159	2.84697		1.97436	12.7685		1.97753	19.1274		1.89586	23.2869		1.84505	22.6615		1.76232	21.5864
0.90233	1.03439		1.07398	2.85032		1.97713	12.7865		1.98187	19.1703		1.90245	23.3642		1.84911	22.7024		1.7662	21.6515
0.9043	1.03567		1.07635	2.85653		1.97993	12.8174		1.98628	19.2233		1.90572	23.386		1.8532	22.7672		1.7701	21.7253
0.9063	1.03487		1.0787	2.86067		1.98273	12.8373		1.99064	19.2657		1.91225	23.4581		1.8573	22.8077		1.77402	21.7869
0.9083	1.02787		1.08107	2.87818		1.98548	12.851		1.99498	19.3024		1.91554	23.4931		1.86134	22.8494		1.77788	21.8331
0.91027	1.0508		1.08346	2.87707		1.98825	12.8718		1.99936	19.3477		1.92206	23.564		1.8654	22.9061		1.78176	21.8915
0.91225	1.05175		1.0858	2.88997		1.99104	12.8933		2.00377	19.3946		1.92537	23.5938		1.86952	22.9662		1.78569	21.9459
0.91425	1.04952		1.08816	2.89315		1.99381	12.914		2.0081	19.4258		1.92865	23.6253		1.87357	22.9951		1.78956	21.9997
0.91621	1.06115		1.09055	2.89968		1.99937	12.9613		2.01244	19.4635		1.9319	23.6618		1.87763	23.0481		1.79344	22.0585
0.91819	1.05812		1.09292	2.91194		2.00217	12.9873		2.01685	19.5165		1.93518	23.6952		1.88173	23.1104		1.79736	22.1114
0.92019	1.05892		1.09526	2.91433		2.00492	12.9912		2.02121	19.5551		1.93847	23.7287		1.88583	23.1372		1.80127	22.1683
0.92218	1.0535		1.09764	2.925		2.00769	13.0135		2.02555	19.5867		1.945	23.8091		1.88986	23.1921		1.80512	22.2103
0.92415	1.06338		1.10002	2.93758		2.01049	13.0365		2.02994	19.6193		1.9483	23.842		1.89393	23.2359		1.80901	22.2673
0.92614	1.06799		1.10237	2.94315		2.01325	13.0497		2.03434	19.6603		1.95483	23.918		1.89804	23.2857		1.81294	22.3136
0.92814	1.07627		1.10473	2.94729		2.01602	13.0627		2.03867	19.6838		1.95811	23.9483		1.90209	23.3274		1.8168	22.3647
0.9301	1.0879		1.10712	2.95796		2.01882	13.0861		2.04301	19.7162		1.96465	24.0209		1.90615	23.3708		1.82068	22.4293
0.93208	1.08726		1.10948	2.96576		2.02437	13.1154		2.04743	19.7656		1.96793	24.0605		1.91026	23.4226		1.82461	22.4875
0.93408	1.07707		1.11184	2.97213		2.02714	13.1339		2.05179	19.7968		1.9745	24.1347		1.91435	23.4574		1.82852	22.5545
0.93607	1.08726		1.11421	2.9785		2.02994	13.1537		2.05612	19.8271		1.97776	24.1769		1.91839	23.5084		1.83237	22.5736
0.93804	1.09156		1.11658	2.99395		2.03269	13.1683		2.06051	19.8653		1.98433	24.2513		1.92246	23.5636		1.83626	22.6249
0.94003	1.09411		1.11893	2.99283		2.03546	13.1905		2.06492	19.9058		1.98758	24.2793		1.92656	23.611		1.84018	22.6808
0.94203	1.09618		1.12129	3.00111		2.04105	13.2283		2.06924	19.927		1.99416	24.3578		1.93061	23.6547		1.84405	22.7286
0.94399	1.10701		1.12368	3.01624		2.04381	13.243		2.07358	19.9675		1.99744	24.3911		1.93468	23.693		1.84793	22.7765
0.94597	1.11863		1.12605	3.01959		2.04939	13.2879		2.078	20.0131		2.00397	24.4721		1.93878	23.745		1.85185	22.8367
0.94797	1.10382		1.1284	3.02468		2.05213	13.3024		2.08236	20.0496		2.00726	24.4981		1.94287	23.7756		1.85576	22.896
0.94995	1.10939		1.13077	3.03153		2.0549	13.3271		2.0867	20.0716		2.01378	24.582		1.94692	23.8308		1.85963	22.9397
0.95193	1.11576		1.13316	3.04825		2.05771	13.3486		2.09109	20.108		2.01709	24.6234		1.95099	23.8833		1.86351	22.99
0.95392	1.11513		1.1355	3.04777		2.06325	13.3944		2.09548	20.1617		2.02362	24.7		1.95509	23.9322		1.86743	23.0457
0.95592	1.12468		1.13786	3.05971		2.07158	13.4567		2.09982	20.1712		2.0269	24.7295		1.95913	23.9742		1.87128	23.0876
0.95788	1.13694		1.14025	3.06752		2.07435	13.4866		2.10416	20.1875		2.03344	24.8121		1.9632	24.0158		1.87517	23.142
0.95986	1.12946		1.14262	3.07866		2.07715	13.5174		2.10857	20.2201		2.03671	24.8597		1.9673	24.0731		1.87909	23.2028
0.96186	1.13455		1.14497	3.07898		2.07993	13.5417		2.11293	20.2335		2.04329	24.9226		1.97139	24.1059		1.883	23.2613
0.96384	1.13694		1.14734	3.08981		2.08827	13.6092		2.11728	20.248		2.04654	24.9631		1.97545	24.1557		1.88687	23.3069
0.96582	1.14204		1.14973	3.09713		2.09102	13.6317		2.12167	20.2579		2.05313	25.0228		1.97951	24.2066		1.89075	23.3488
0.96781	1.1492		1.15207	3.10127		2.09938	13.6939		2.12605	20.2785		2.05636	25.0712		1.98363	24.2583		1.89468	23.4032
0.9698	1.15414		1.15443	3.1078		2.10214	13.7089		2.13038	20.2934		2.06296	25.1607		1.98766	24.2985		1.89854	23.447
0.97177	1.15462		1.15681	3.12102		2.10493	13.7323		2.13474	20.304		2.06622	25.1919		1.99172	24.3442		1.90242	23.4845
0.97375	1.16481		1.15918	3.12118		2.10772	13.7487		2.13915	20.33		2.07277	25.2836		1.99583	24.4016		1.90633	23.5504
0.97575	1.16019		1.16154	3.1207		2.11047	13.7756		2.14349	20.3391		2.07606	25.3116		1.99992	24.4416		1.91024	23.5969
0.97773	1.15876		1.1639	3.13981		2.11324	13.7948		2.14785	20.3366		2.08257	25.4061		2.00397	24.4897		1.91412	23.6405
0.97971	1.16465		1.1663	3.15303		2.11882	13.8411		2.15224	20.3459		2.08588	25.4424		2.00804	24.5341		1.918	23.6993
0.9817	1.17452		1.16864	3.1492		2.12159	13.8505		2.15663	20.3447		2.08915	25.4807		2.01215	24.5955		1.92193	23.7451
0.98369	1.17325		1.17099	3.16624		2.12991	13.9121		2.16095	20.3423		2.09241	25.5248		2.01619	24.6399		1.92579	23.7794
0.98566	1.17818		1.17339	3.16911		2.13268	13.9272		2.16532	20.3558		2.0957	25.5632		2.02025	24.6832		1.92967	23.8389
0.98764	1.18933		1.17575	3.18217		2.13548	13.9552		2.16972	20.3879		2.09898	25.5916		2.02435	24.7539		1.93358	23.898
0.98963	1.18312		1.1781	3.18726		2.14104	13.9917		2.17407	20.4243		2.10223	25.6368		2.02843	24.7863		1.93748	23.9419
0.99162	1.1871		1.18048	3.1949		2.14936	14.049		2.17842	20.4529		2.1055	25.686		2.03249	24.8354		1.94136	23.9937
0.9936	1.18567		1.18286	3.19984		2.15213	14.0701		2.18281	20.4942		2.10881	25.7174		2.03655	24.8935		1.94524	24.0394
0.99558	1.20143		1.18521	3.20796		2.15493	14.097		2.1872	20.5297		2.11207	25.756		2.04068	24.9478		1.94918	24.0922
0.99758	1.19889		1.18756	3.21322		2.15771	14.1223		2.19154	20.5474		2.11534	25.8064		2.04471	24.993		1.95303	24.1256
0.99955	1.20048		1.18995	3.22182		2.16881	14.2022		2.1959	20.5869		2.11864	25.8486		2.04878	25.0513		1.95692	24.1668
1.00152	1.20908		1.19232	3.23105		2.17437	14.2416		2.20029	20.6319		2.12191	25.8823		2.05289	25.1119		1.96084	24.2198
1.00352	1.20892		1.19467	3.23885		2.17715	14.264		2.20464	20.6778		2.12516	25.9151		2.05696	25.1502		1.96473	24.2711
1.00551	1.21162		1.19704	3.25111		2.17991	14.2866		2.20899	20.7152		2.12843	25.9691		2.06102	25.1954		1.9686	24.318
1.00748	1.21736		1.19943	3.25271		2.19382	14.3871		2.21338	20.7562		2.13174	26.0067		2.06509	25.2631		1.97249	24.3638
1.00948	1.21592		1.20177	3.25589		2.19659	14.4182		2.21777	20.7874		2.135	26.0369		2.0692	25.3153		1.97642	24.4216
1.01147	1.21624		1.20413	3.2672		2.19936	14.4205		2.22211	20.8184		2.13827	26.0787		2.07323	25.349		1.98027	24.4461
1.01344	1.22468		1.20653	3.28551		2.21047	14.5154		2.22646	20.8698		2.14156	26.1218		2.07729	25.4091		1.98415	24.4994
1.01541	1.23854		1.20888	3.28424		2.21326	14.5365		2.23087	20.9281		2.14484	26.1457		2.08142	25.4722		1.98809	24.5613
1.01741	1.24236		1.21123	3.28503		2.2216	14.608		2.23521	20.9792		2.14809	26.1919		2.08549	25.5094		1.99198	24.6044
1.0194	1.2301		1.21361	3.3008		2.22439	14.6287		2.23956	21.0291		2.15136	26.2373		2.08954	25.5612		1.99584	24.6509
1.02137	1.24124		1.216	3.30796		2.22991	14.6659		2.24395	21.0779		2.15467	26.283		2.09361	25.6336		1.99973	24.6986
1.02336	1.24809		1.21834	3.31354		2.23271	14.7048		2.24834	21.1388		2.15794	26.3142		2.09772	25.6891		2.00366	24.7497
1.02537	1.24777		1.2207	3.325		2.23824	14.7427		2.25268	21.1944		2.1612	26.3613		2.10176	25.7426		2.00752	24.7836
1.02732	1.25366		1.22309	3.32468		2.24384	14.7845		2.25704	21.2455		2.16449	26.4043		2.10582	25.8034		2.0114	24.8209
1.0293	1.25796		1.22544	3.33599		2.24936	14.8205		2.26144	21.3139		2.16777	26.4276		2.10994	25.867		2.01533	24.8765
1.03131	1.26736		1.2278	3.3457		2.25492	14.8629		2.26579	21.36		2.17102	26.4675		2.11401	25.9096		2.01922	24.9196
1.03328	1.26369		1.23018	3.35064		2.25769	14.8774		2.27013	21.4067		2.17429	26.5115		2.11806	25.9714		2.02309	24.9516
1.03526	1.26481		1.23256	3.36576		2.26328	14.9236		2.27453	21.4719		2.17759	26.543		2.12215	26.0348		2.02699	24.9985
1.03726	1.2664		1.23491	3.36672		2.26603	14.9424		2.27891	21.5202		2.18086	26.5788		2.12625	26.1032		2.03091	25.0438
1.03925	1.27277		1.23727	3.37102		2.26881	14.9575		2.28325	21.5745		2.18413	26.6304		2.13029	26.1611		2.03477	25.0791
1.04122	1.275		1.23965	3.38646		2.27714	15.0215		2.2876	21.6149		2.1907	26.6924		2.13434	26.222		2.03864	25.1142
1.04319	1.28615		1.24201	3.39236		2.27993	15.0474		2.29203	21.6718		2.19395	26.7253		2.13846	26.2931		2.04258	25.1598
1.0452	1.29108		1.24437	3.39968		2.28548	15.0858		2.29636	21.726		2.20052	26.8035		2.14253	26.3347		2.04646	25.1966
1.04717	1.28981		1.24675	3.40271		2.28825	15.1078		2.30071	21.7707		2.20379	26.8381		2.14659	26.3991		2.05034	25.2346
1.04915	1.28726		1.24913	3.40796		2.29658	15.1742		2.30511	21.8327		2.21036	26.9392		2.15067	26.4666		2.05424	25.291
1.05115	1.28758		1.25147	3.42134		2.29937	15.2072		2.30948	21.8859		2.21364	26.9691		2.15477	26.526		2.05816	25.3384
1.05314	1.28726		1.25384	3.42261		2.30217	15.2309		2.31382	21.9219		2.22015	27.0632		2.1588	26.5778		2.062	25.3783
1.0551	1.30207		1.25622	3.43408		2.30769	15.2724		2.31819	21.9627		2.22345	27.1045		2.16287	26.6408		2.06589	25.4283
1.05709	1.31561		1.25858	3.4336		2.31325	15.315		2.3226	22.016		2.22997	27.1941		2.16699	26.7004		2.06982	25.4844
1.05909	1.32086		1.26094	3.44777		2.31882	15.3747		2.32693	22.0544		2.23329	27.2403		2.17105	26.7502		2.0737	25.5197
1.06105	1.3215		1.26332	3.46561		2.32162	15.3949		2.33127	22.1047		2.23657	27.2752		2.17511	26.8006		2.07758	25.5636
1.06304	1.3199		1.2657	3.46561		2.32714	15.4377		2.33569	22.1449		2.23981	27.3304		2.1792	26.8751		2.08149	25.6289
1.06504	1.31258		1.26805	3.46799		2.34381	15.5747		2.34005	22.1965		2.24308	27.3771		2.18331	26.9316		2.08541	25.6776
1.06703	1.31959		1.2704	3.47516		2.34938	15.6137		2.34439	22.2253		2.24964	27.4586		2.18733	26.9868		2.08926	25.711
1.06899	1.32914		1.27279	3.48089		2.35214	15.64		2.34876	22.2599		2.25291	27.5069		2.1914	27.0462		2.09314	25.7492
1.07098	1.33471		1.27514	3.4879		2.35771	15.6927		2.35317	22.3111		2.25949	27.5812		2.19551	27.1137		2.09706	25.8126
1.07297	1.34252		1.2775	3.49984		2.36325	15.7374		2.35749	22.3395		2.26274	27.6398		2.19958	27.1559		2.10095	25.8662
1.07494	1.34347		1.27988	3.51338		2.37158	15.799		2.36185	22.3825		2.26931	27.7123		2.20363	27.2197		2.10482	25.893
1.07693	1.33949		1.28227	3.51003		2.37435	15.8229		2.36626	22.4285		2.27256	27.7731		2.20772	27.2893		2.10873	25.949
1.07892	1.33408		1.28462	3.52038		2.37715	15.8455		2.37063	22.4745		2.27915	27.8581		2.21183	27.3387		2.11265	26.0002
1.08091	1.33965		1.28697	3.53153		2.37994	15.8693		2.37496	22.5092		2.28242	27.8938		2.21587	27.4035		2.11651	26.0344
1.08288	1.34841		1.28936	3.54618		2.38269	15.8849		2.37934	22.5407		2.28896	27.9814		2.21992	27.47		2.12039	26.0843
1.08487	1.36099		1.29171	3.54379		2.38827	15.9288		2.38374	22.5919		2.29224	28.0129		2.22403	27.5436		2.12431	26.1346
1.08686	1.35701		1.29407	3.55701		2.39102	15.9428		2.38807	22.6142		2.29877	28.1118		2.2281	27.5939		2.12819	26.1774
1.08884	1.36768		1.29645	3.56481		2.3966	15.9877		2.39242	22.6499		2.30208	28.1588		2.23216	27.6381		2.13207	26.2158
1.09081	1.37118		1.29883	3.58153		2.40214	16.0352		2.39683	22.7031		2.3086	28.24		2.23624	27.72		2.13597	26.2625
1.09281	1.37118		1.30118	3.57803		2.40771	16.0834		2.40119	22.7329		2.31188	28.2753		2.24036	27.7744		2.1399	26.3193
1.0948	1.37484		1.30354	3.58025		2.41047	16.0924		2.40554	22.768		2.31843	28.3569		2.2444	27.839		2.14376	26.3578
1.09677	1.37707		1.30593	3.5949		2.41324	16.119		2.40992	22.798		2.3217	28.407		2.24845	27.906		2.14763	26.3987
1.09875	1.38822		1.30828	3.59841		2.41604	16.1406		2.41431	22.8497		2.32828	28.4839		2.25256	27.9734		2.15156	26.4557
1.10075	1.38201		1.31063	3.61401		2.42437	16.1928		2.41864	22.8755		2.33153	28.5161		2.25662	28.0178		2.15544	26.5064
1.10272	1.39108		1.31302	3.62484		2.42716	16.2266		2.423	22.9119		2.3381	28.6084		2.26068	28.0775		2.15931	26.5513
1.1047	1.39506		1.3154	3.6285		2.42992	16.2401		2.4274	22.958		2.34136	28.6473		2.26477	28.1578		2.16322	26.6149
1.1067	1.38758		1.31775	3.63264		2.43548	16.2932		2.43177	22.9934		2.34794	28.7379		2.26888	28.205		2.16714	26.6646
1.1087	1.39236		1.3201	3.63312		2.43827	16.3204		2.43611	23.0228		2.35121	28.7662		2.27291	28.2701		2.171	26.7003
1.11066	1.39841		1.3225	3.64729		2.44103	16.3459		2.44049	23.0611		2.35775	28.8618		2.27697	28.3454		2.17488	26.7607
1.11264	1.41194		1.32484	3.65016		2.44661	16.3979		2.44489	23.1135		2.36103	28.8922		2.28109	28.4134		2.17881	26.8216
1.11464	1.40764		1.3272	3.66592		2.44936	16.425		2.44921	23.1453		2.36756	28.9924		2.28515	28.4742		2.18269	26.8614
1.11661	1.4199		1.32959	3.67325		2.45213	16.4492		2.45357	23.184		2.37087	29.0247		2.2892	28.5224		2.18655	26.91
1.11859	1.4172		1.33196	3.67659		2.45492	16.4771		2.45798	23.2196		2.37739	29.1105		2.2933	28.5998		2.19047	26.9689
1.12058	1.41608		1.33431	3.68487		2.45771	16.5019		2.46234	23.2689		2.38067	29.158		2.2974	28.6494		2.19439	27.0308
1.12259	1.42245		1.33668	3.69618		2.46047	16.5247		2.46668	23.2981		2.38721	29.2371		2.30145	28.7079		2.19825	27.0773
1.12455	1.43264		1.33906	3.70032		2.46326	16.5449		2.47106	23.3262		2.39048	29.2897		2.3055	28.7787		2.20212	27.133
1.12653	1.43869		1.34141	3.70939		2.46605	16.5768		2.47546	23.3808		2.3938	29.3296		2.30962	28.842		2.20606	27.2019
1.12853	1.43758		1.34377	3.70828		2.47157	16.6191		2.47979	23.409		2.40032	29.4169		2.31367	28.8853		2.20993	27.2405
1.1305	1.44236		1.34616	3.72245		2.47437	16.6433		2.48414	23.4436		2.40361	29.4559		2.31773	28.9476		2.21381	27.2903
1.13248	1.44538		1.34853	3.72723		2.47715	16.6699		2.48854	23.489		2.4069	29.5008		2.32183	29.0148		2.21772	27.3554
1.13448	1.44331		1.35088	3.73519		2.47992	16.6812		2.49291	23.5328		2.41014	29.5435		2.32592	29.0681		2.22163	27.3937
1.13648	1.43535		1.35325	3.74331		2.48271	16.7062		2.49725	23.5713		2.41341	29.6002		2.32996	29.1318		2.22549	27.4302
1.13844	1.45764		1.35563	3.75525		2.48825	16.744		2.50163	23.6109		2.41673	29.6387		2.33402	29.1991		2.22937	27.4956
1.14042	1.46194		1.35797	3.76624		2.49102	16.7666		2.50605	23.6587		2.42	29.678		2.33813	29.259		2.2333	27.5624
1.14242	1.46306		1.36034	3.76704		2.49382	16.785		2.51037	23.6866		2.42325	29.7347		2.34219	29.3056		2.23717	27.5968
1.14439	1.47548		1.36273	3.77755		2.49659	16.8096		2.51471	23.7224		2.42655	29.7736		2.34625	29.3603		2.24105	27.6532
1.14637	1.4801		1.3651	3.78344		2.49936	16.8295		2.51912	23.7702		2.42982	29.7987		2.35036	29.4223		2.24497	27.7183
1.14837	1.4914		1.36744	3.79172		2.50495	16.8686		2.52349	23.8252		2.43306	29.8422		2.35445	29.465		2.24888	27.7691
1.15036	1.49092		1.36982	3.80127		2.50769	16.8862		2.52782	23.8531		2.43634	29.9017		2.35848	29.5303		2.25273	27.814
1.15233	1.48519		1.3722	3.81115		2.51046	16.9119		2.53221	23.8893		2.43966	29.9331		2.36255	29.5843		2.25662	27.8674
1.15431	1.49793		1.37454	3.81369		2.51603	16.9358		2.53661	23.9407		2.44292	29.9723		2.36667	29.6508		2.26055	27.9314
1.15632	1.50717		1.3769	3.82373		2.5216	16.9535		2.54094	23.9626		2.44618	30.0196		2.37071	29.7036		2.26441	27.9684
1.15827	1.50876		1.37929	3.8242		2.52439	17.0033		2.54528	23.9992		2.44948	30.0529		2.37478	29.758		2.26829	28.0302
1.16025	1.52516		1.38166	3.83599		2.52991	17.0296		2.5497	24.0446		2.45276	30.0825		2.37888	29.8154		2.27221	28.0986
1.16226	1.53232		1.38401	3.84443		2.53271	17.0737		2.55406	24.085		2.456	30.1253		2.38298	29.8773		2.27613	28.162
1.16424	1.52484		1.38639	3.85398		2.53548	17.0989		2.55839	24.1091		2.45927	30.1737		2.38701	29.9355		2.27998	28.2068
1.16622	1.5301		1.38876	3.85987		2.53824	17.1236		2.56278	24.1489		2.46258	30.2016		2.39108	30.0061		2.28387	28.2512
1.16821	1.53519		1.39111	3.86242		2.54105	17.149		2.56718	24.2047		2.46585	30.2395		2.39518	30.0765		2.28779	28.3126
1.1702	1.54538		1.39347	3.87723		2.54383	17.1726		2.57151	24.2269		2.46911	30.2815		2.39923	30.1351		2.29165	28.3478
1.17217	1.54379		1.39585	3.88025		2.55215	17.2438		2.57586	24.2649		2.47241	30.317		2.4033	30.197		2.29554	28.399
1.17415	1.55812		1.39823	3.8914		2.55492	17.2752		2.58028	24.3087		2.47568	30.3463		2.4074	30.2615		2.29945	28.455
1.17614	1.56449		1.40058	3.89697		2.56603	17.3546		2.58463	24.3533		2.47894	30.3819		2.41149	30.3241		2.30336	28.5126
1.17813	1.56067		1.40295	3.90223		2.5688	17.3984		2.58896	24.381		2.4822	30.4301		2.41555	30.3822		2.30724	28.5579
1.18011	1.5586		1.40533	3.90366		2.5716	17.4239		2.59336	24.426		2.48551	30.4603		2.41961	30.4536		2.31112	28.6162
1.18209	1.57277		1.40768	3.92086		2.59103	17.5481		2.59775	24.4753		2.48878	30.4967		2.42371	30.5278		2.31504	28.6665
1.18409	1.58408		1.41003	3.92373		2.59381	17.6174		2.60208	24.4945		2.49204	30.5306		2.42776	30.5734		2.3189	28.7205
1.18605	1.57564		1.41242	3.9293		2.6077	17.7293		2.60643	24.5276		2.49534	30.5631		2.43183	30.6396		2.32279	28.7707
1.18804	1.58312		1.41479	3.94204		2.61325	17.7443		2.61084	24.576		2.49861	30.5912		2.43592	30.7187		2.3267	28.8224
1.19003	1.58073		1.41714	3.94952		2.62162	17.8564		2.61519	24.6008		2.50186	30.6264		2.44002	30.7575		2.33061	28.8939
1.19202	1.58694		1.41952	3.96131		2.62993	17.8763		2.61954	24.6259		2.50514	30.667		2.44407	30.8154		2.33448	28.9276
1.194	1.58854		1.4219	3.96242		2.6327	17.9403		2.62394	24.653		2.50845	30.6931		2.44813	30.8889		2.33836	28.9897
1.19598	1.59904		1.42425	3.97277		2.63546	17.9646		2.62833	24.6889		2.51497	30.7618		2.45225	30.9505		2.34229	29.0375
1.19798	1.61258		1.4266	3.98041		2.64106	18.0073		2.63266	24.7008		2.51827	30.7992		2.45628	31.0008		2.34614	29.0846
1.19994	1.60159		1.42899	3.9836		2.64658	18.036		2.63701	24.7302		2.5248	30.8584		2.46034	31.0582		2.35002	29.1364
1.20193	1.61799		1.43136	3.99936		2.64938	18.069		2.64142	24.7749		2.52806	30.9061		2.46444	31.1213		2.35394	29.1992
1.20392	1.62134		1.43371	4.00318		2.65771	18.1347		2.64576	24.8022		2.53464	30.978		2.46855	31.1728		2.35786	29.2623
1.20591	1.61035		1.43608	4.01338		2.6605	18.165		2.65012	24.8324		2.5379	31.0177		2.47259	31.2263		2.36172	29.2948
1.20789	1.61768		1.43848	4.02803		2.66325	18.1847		2.65451	24.8658		2.54448	31.0876		2.47666	31.2857		2.36561	29.3517
1.20987	1.61656		1.44081	4.03296		2.66603	18.1946		2.65891	24.9035		2.54773	31.1266		2.48078	31.3581		2.36954	29.4197
1.21187	1.6301		1.44317	4.03838		2.67158	18.2126		2.66323	24.9195		2.55099	31.1752		2.4848	31.3929		2.37339	29.4572
1.21383	1.62755		1.44556	4.04411		2.67435	18.2575		2.66759	24.9551		2.5543	31.2084		2.48887	31.444		2.37727	29.5076
1.21581	1.63503		1.44792	4.04713		2.67716	18.2802		2.67198	24.9895		2.55757	31.2441		2.49297	31.5087		2.38119	29.5775
1.21781	1.64745		1.45028	4.06162		2.67995	18.3132		2.67634	25.0316		2.56083	31.2892		2.49707	31.5505		2.3851	29.6352
1.2198	1.64618		1.45265	4.06226		2.6827	18.3304		2.68069	25.0637		2.56413	31.3204		2.50112	31.5959		2.38897	29.6848
1.22178	1.6508		1.45504	4.08105		2.68827	18.3764		2.68508	25.107		2.56741	31.3557		2.50518	31.6586		2.39285	29.7359
1.22375	1.64682		1.45738	4.08869		2.69102	18.3986		2.68946	25.1602		2.57065	31.389		2.5093	31.7161		2.39678	29.8087
1.22576	1.65382		1.45974	4.08694		2.6966	18.418		2.69381	25.185		2.57392	31.4369		2.51333	31.7629		2.40064	29.8528
1.22772	1.65669		1.46213	4.09984		2.69939	18.4793		2.69817	25.2307		2.57723	31.4618		2.5174	31.8255		2.40452	29.9021
1.2297	1.66242		1.46449	4.10207		2.70214	18.5045		2.70256	25.2797		2.58049	31.4959		2.5215	31.8863		2.40844	29.9682
1.2317	1.66672		1.46684	4.1121		2.70771	18.5584		2.70691	25.319		2.58375	31.5551		2.52559	31.923		2.41234	30.0387
1.23369	1.67659		1.46922	4.12261		2.71047	18.5838		2.71127	25.3539		2.58706	31.5791		2.52964	31.983		2.41621	30.0852
1.23566	1.67134		1.4716	4.13057		2.71324	18.6065		2.71565	25.4006		2.59034	31.6183		2.53371	32.0488		2.4201	30.1411
1.23765	1.675		1.47395	4.13169		2.71882	18.6279		2.72005	25.4456		2.59358	31.6595		2.53782	32.1192		2.42403	30.2016
1.23965	1.68296		1.47631	4.14268		2.72159	18.6881		2.72439	25.4787		2.60016	31.7476		2.54185	32.1774		2.42788	30.2353
1.24161	1.68615		1.4787	4.15414		2.72716	18.7425		2.72873	25.516		2.60342	31.7951		2.54592	32.2517		2.43177	30.296
1.24358	1.6914		1.48106	4.15987		2.72992	18.7586		2.73314	25.571		2.60668	31.8565		2.55004	32.319		2.4357	30.3601
1.24559	1.69538		1.48341	4.15748		2.73269	18.7809		2.73748	25.6129		2.61327	31.9266		2.55411	32.3649		2.43959	30.4003
1.24757	1.70605		1.48579	4.17611		2.73549	18.7971		2.74183	25.6506		2.61651	31.9774		2.55816	32.4294		2.44345	30.4434
1.24955	1.70271		1.48817	4.18264		2.74381	18.8295		2.74622	25.6992		2.61979	32.0207		2.56224	32.5179		2.44735	30.4962
1.25154	1.70844		1.49052	4.19347		2.7466	18.8807		2.75062	25.7545		2.62635	32.1061		2.56635	32.5852		2.45128	30.5638
1.25354	1.70541		1.49288	4.20287		2.75213	18.9204		2.75495	25.7796		2.62961	32.1564		2.57038	32.6426		2.45513	30.5891
1.2555	1.71338		1.49526	4.2121		2.75493	18.9524		2.75931	25.8191		2.63293	32.1889		2.57445	32.7236		2.45901	30.6497
1.25748	1.7199		1.49762	4.22229		2.75772	18.9779		2.76372	25.8711		2.63944	32.2591		2.57856	32.7972		2.46295	30.7122
1.25948	1.73089		1.49998	4.2199		2.76048	19.0013		2.76805	25.9187		2.64273	32.31		2.58264	32.8487		2.46683	30.7613
1.26146	1.73073		1.50236	4.23264		2.76605	19.0258		2.7724	25.958		2.64602	32.3459		2.58668	32.9196		2.4707	30.8094
1.26343	1.72611		1.50474	4.23631		2.77157	19.0954		2.7768	26.017		2.65254	32.449		2.59077	32.9927		2.4746	30.8734
1.26543	1.73169		1.50708	4.24857		2.77437	19.1113		2.78119	26.0702		2.65586	32.496		2.59487	33.0644		2.47852	30.9281
1.26743	1.72755		1.50944	4.2535		2.77992	19.1417		2.78552	26.107		2.65912	32.5388		2.5989	33.1363		2.48237	30.9642
1.26939	1.73439		1.51183	4.26274		2.78271	19.1833		2.78988	26.1486		2.66566	32.6349		2.60297	33.2075		2.48626	31.0179
1.27137	1.74793		1.51419	4.27596		2.79102	19.2381		2.7943	26.2009		2.66895	32.6866		2.60708	33.2777		2.49018	31.0706
1.27337	1.75398		1.51654	4.26959		2.7966	19.2984		2.79862	26.2462		2.6722	32.7405		2.61115	33.3318		2.49407	31.1167
1.27534	1.75653		1.51892	4.28917		2.79936	19.3204		2.80297	26.2853		2.67878	32.836		2.61522	33.3908		2.49795	31.1588
1.27732	1.75748		1.52131	4.29793		2.80216	19.3411		2.80737	26.3231		2.68205	32.8742		2.6193	33.4663		2.50185	31.2084
1.27932	1.76083		1.52365	4.30812		2.80769	19.3881		2.81175	26.3737		2.68531	32.9339		2.62339	33.5411		2.50576	31.2658
1.28132	1.75637		1.52601	4.31672		2.81046	19.4019		2.8161	26.4004		2.69187	33.0333		2.62743	33.5964		2.50961	31.2822
1.28327	1.77038		1.5284	4.32229		2.81604	19.4541		2.82046	26.4323		2.69514	33.0744		2.63149	33.6656		2.5135	31.3256
1.28526	1.77166		1.53076	4.32946		2.8188	19.4803		2.82487	26.4804		2.70171	33.1701		2.6356	33.7382		2.51742	31.395
1.28726	1.78137		1.53311	4.33137		2.8216	19.4979		2.8292	26.5117		2.70498	33.2076		2.63968	33.7863		2.52132	31.4376
1.28923	1.77898		1.53549	4.33662		2.83271	19.5766		2.83355	26.5441		2.71151	33.3097		2.64374	33.8434		2.52519	31.4836
1.29121	1.78997		1.53788	4.34793		2.83824	19.5992		2.83796	26.589		2.7148	33.3408		2.64781	33.9144		2.52909	31.5357
1.29321	1.78455		1.54022	4.36162		2.84105	19.6444		2.84233	26.635		2.72133	33.4287		2.65193	33.9804		2.53302	31.6044
1.2952	1.78439		1.54258	4.35987		2.84383	19.6696		2.84666	26.6651		2.72464	33.4753		2.65596	34.0368		2.53687	31.6315
1.29717	1.78742		1.54496	4.37261		2.84659	19.6892		2.85104	26.697		2.72791	33.5002		2.66001	34.0999		2.54074	31.6814
1.29915	1.79443		1.54732	4.37404		2.85492	19.7435		2.85544	26.7542		2.73116	33.5572		2.66412	34.1695		2.54467	31.7502
1.30115	1.80892		1.54968	4.37755		2.85769	19.7656		2.85976	26.7862		2.73445	33.6014		2.66821	34.2181		2.54856	31.7926
1.30312	1.8051		1.55205	4.39172		2.8605	19.7967		2.86412	26.8266		2.73774	33.6264		2.67226	34.2728		2.55244	31.8461
1.3051	1.81354		1.55444	4.40159		2.86328	19.7767		2.86854	26.8768		2.74099	33.668		2.67634	34.3376		2.55634	31.9098
1.3071	1.80701		1.55679	4.40589		2.86603	19.7427		2.8729	26.9228		2.74426	33.7226		2.68046	34.3968		2.56027	31.9792
1.30909	1.80589		1.55915	4.40971		2.8688	19.7256		2.87723	26.9569		2.74758	33.7642		2.68449	34.4598		2.56412	32.01
1.31106	1.81752		1.56154	4.4164		2.8716	19.6976		2.88161	26.9825		2.75085	33.8056		2.68854	34.5266		2.568	32.0717
1.31304	1.82325		1.56389	4.43121		2.87436	19.6575		2.886	27.0323		2.75409	33.8432		2.69265	34.6026		2.57192	32.1198
1.31503	1.83169		1.56625	4.43806		2.87713	19.3627		2.89034	27.0729		2.75738	33.8944		2.69672	34.6298		2.5758	32.1767
1.31701	1.83599		1.56863	4.45064		2.87994	13.5025		2.8947	27.1068		2.76067	33.9247		2.70078	34.6843		2.57968	32.229
1.31899	1.84092		1.57101	4.45207					2.8991	27.1532		2.76392	33.9721		2.70486	34.7521		2.58358	32.2869
1.32098	1.84252		1.57336	4.45701					2.90347	27.1983		2.76718	34.0355		2.70898	34.8115		2.58751	32.354
1.32298	1.8301		1.57571	4.46624					2.90782	27.2323		2.77377	34.1097		2.71301	34.8618		2.59136	32.3963
1.32495	1.83854		1.5781	4.47516					2.91219	27.2669		2.77702	34.1525		2.71707	34.9211		2.59525	32.4527
1.32693	1.84283		1.58045	4.47914					2.91657	27.3118		2.78031	34.2016		2.72118	34.9933		2.59917	32.5215
1.32892	1.8492		1.58281	4.49013					2.92091	27.3495		2.78684	34.2715		2.72525	35.0399		2.60305	32.5706
1.3309	1.85717		1.58519	4.49857					2.92526	27.3875		2.79012	34.3271		2.7293	35.0814		2.60692	32.6244
1.33288	1.87054		1.58757	4.51242					2.92967	27.4357		2.79343	34.3505		2.7334	35.1571		2.61083	32.6965
1.33487	1.8699		1.58992	4.52118					2.93404	27.4782		2.79995	34.4428		2.73751	35.2023		2.61476	32.7645
1.33687	1.86035		1.59228	4.52309					2.93838	27.5122		2.80325	34.4826		2.74153	35.2445		2.61861	32.8047
1.33884	1.87022		1.59468	4.53217					2.94276	27.5513		2.80653	34.5158		2.74559	35.3125		2.62249	32.8664
1.34081	1.87325		1.59702	4.53933					2.94716	27.599		2.81305	34.6151		2.74971	35.3777		2.62642	32.9417
1.34281	1.87787		1.59938	4.54729					2.95149	27.6334		2.81636	34.6551		2.75378	35.4084		2.6303	33.0018
1.34479	1.89013		1.60176	4.56178					2.95584	27.6761		2.81962	34.7038		2.75782	35.4776		2.63416	33.0654
1.34676	1.89761		1.60414	4.56704					2.96024	27.7232		2.82618	34.8073		2.76191	35.5468		2.63807	33.1329
1.34876	1.89666		1.60649	4.57118					2.96461	27.7716		2.82946	34.8416		2.76603	35.5905		2.642	33.2152
1.35077	1.89697		1.60886	4.58169					2.96896	27.8047		2.83269	34.8927		2.77005	35.6482		2.64585	33.2554
1.35272	1.89984		1.61124	4.58854					2.97334	27.8391		2.83929	35.0056		2.77412	35.7315		2.64973	33.3244
1.35471	1.90366		1.61359	4.59076					2.97774	27.8918		2.84255	35.0436		2.77824	35.8017		2.65367	33.3867
1.35671	1.89745		1.61595	4.60287					2.98207	27.9115		2.84582	35.1005		2.78229	35.8682		2.65754	33.4534
1.35867	1.91258		1.61833	4.60844					2.98641	27.9529		2.85239	35.1906		2.78635	35.9379		2.66141	33.5034
1.36065	1.92229		1.6207	4.62054					2.99081	28.0022		2.85564	35.232		2.79045	36.0182		2.66533	33.5791
1.36265	1.9242		1.62305	4.62389					2.99519	28.0306		2.85891	35.293		2.79455	36.0836		2.66924	33.6466
1.36465	1.92787		1.62542	4.63232					2.99953	28.0552		2.86548	35.3874		2.79858	36.1541		2.6731	33.6997
1.36661	1.93025		1.62781	4.63583					3.0039	28.0796		2.86874	35.4444		2.80266	36.2409		2.67699	33.7658
1.3686	1.92691		1.63015	4.65446					3.00831	28.1127		2.87204	35.4922		2.80675	36.3145		2.68091	33.8282
1.3706	1.93296		1.63251	4.65525					3.01264	28.1284		2.87857	35.5831		2.81081	36.3715		2.68478	33.8847
1.37256	1.95		1.6349	4.66576					3.01698	28.1519		2.88184	35.6398		2.81488	36.436		2.68866	33.9463
1.37454	1.95605		1.63727	4.66943					3.0214	28.1807		2.88515	35.6866		2.81898	36.5033		2.69258	34.0178
1.37654	1.96019		1.63962	4.67596					3.02576	28.2237		2.89167	35.7842		2.82307	36.5585		2.69649	34.0911
1.37854	1.95669		1.64199	4.69395					3.0301	28.2379		2.89497	35.8432		2.82711	36.6198		2.70034	34.1509
1.3805	1.95701		1.64437	4.69697					3.03448	28.2521		2.89825	35.8807		2.83118	36.691		2.70423	34.2192
1.38249	1.96704		1.64672	4.7043					3.03889	28.2857		2.90477	36.001		2.83528	36.7655		2.70815	34.2846
1.38449	1.97341		1.64908	4.7121					3.04321	28.3094		2.90808	36.0438		2.83933	36.8085		2.71202	34.349
1.38645	1.9699		1.65146	4.72611					3.04755	28.3395		2.91134	36.0925		2.8434	36.8701		2.71591	34.409
1.38843	1.97882		1.65384	4.72006					3.05197	28.3708		2.91789	36.214		2.8475	36.9403		2.71982	34.49
1.39043	1.98519		1.65619	4.73838					3.05633	28.4169		2.92118	36.2573		2.8516	36.982		2.72374	34.5717
1.39242	1.97373		1.65856	4.73885					3.06066	28.431		2.93101	36.4301		2.85564	37.0401		2.72759	34.62
1.39438	1.98057		1.66094	4.75366					3.06505	28.4667		2.93428	36.4758		2.8597	37.1123		2.73148	34.6857
1.39638	1.98503		1.66329	4.75764					3.06946	28.5149		2.93753	36.5497		2.86381	37.1912		2.7354	34.7586
1.39837	1.98742		1.66565	4.77373					3.07378	28.5336		2.94083	36.5978		2.86786	37.2325		2.73927	34.8241
1.40034	2.00303		1.66803	4.77325					3.07813	28.5643		2.94411	36.6365		2.87193	37.3061		2.74315	34.8844
1.40232	2.00494		1.67041	4.79076					3.08255	28.613		2.95063	36.7607		2.87602	37.3731		2.74707	34.9607
1.40432	2.00908		1.67276	4.7957					3.0869	28.6543		2.95394	36.8088		2.88013	37.4357		2.75098	35.0365
1.40631	2.01449		1.67513	4.80701					3.09123	28.6875		2.9572	36.8552		2.88417	37.5083		2.75484	35.094
1.40828	2.02054		1.67751	4.80239					3.09564	28.723		2.96377	36.9653		2.88823	37.5723		2.75873	35.1647
1.41027	2.01768		1.67986	4.8164					3.10002	28.7762		2.96704	37.0048		2.89233	37.6562		2.76264	35.2338
1.41226	2.03121		1.68221	4.82134					3.10436	28.7983		2.97028	37.0594		2.89638	37.708		2.76651	35.2894
1.41423	2.03344		1.6846	4.82739					3.10871	28.8321		2.97355	37.1301		2.90045	37.7711		2.7704	35.3703
1.41621	2.04459		1.68697	4.83264					3.11311	28.8821		2.97686	37.1699		2.90454	37.8391		2.7743	35.4385
1.4182	2.02771		1.68932	4.84682					3.11746	28.93		2.98012	37.2135		2.90865	37.8926		2.77823	35.5172
1.42019	2.04029		1.69169	4.85828					3.12181	28.9562		2.98338	37.2793		2.9127	37.948		2.78209	35.5732
1.42217	2.03487		1.69408	4.86863					3.12621	29.0022		2.9867	37.3199		2.91676	38.0273		2.78598	35.6373
1.42416	2.04666		1.69642	4.86815					3.13059	29.0521		2.98997	37.3664		2.92087	38.0981		2.7899	35.7106
1.42615	2.05525		1.69878	4.8742					3.13493	29.0888		2.99321	37.4334		2.92491	38.1521		2.79376	35.7673
1.42812	2.05064		1.70117	4.88217					3.13929	29.1399		2.99649	37.4836		2.92897	38.2311		2.79764	35.8295
1.4301	2.07022		1.70354	4.89395					3.14369	29.1998		2.99979	37.5248		2.93307	38.306		2.80155	35.9087
1.43209	2.07277		1.70589	4.90303					3.14803	29.2589		3.00305	37.5826		2.93717	38.3541		2.80547	35.9851
1.43409	2.07404		1.70826	4.90892					3.15239	29.3073		3.00632	37.6444		2.94121	38.4125		2.80933	36.0355
1.43606	2.07325		1.71065	4.92245					3.15678	29.3556		3.00962	37.6873		2.94528	38.4908		2.81322	36.0996
1.43805	2.08328		1.71299	4.92245					3.16117	29.4031		3.0129	37.7342		2.9494	38.5654		2.81715	36.1808
1.44004	2.08455		1.71535	4.92882					3.1655	29.4362		3.01615	37.7916		2.95343	38.6291		2.82101	36.2272
1.44201	2.08264		1.71774	4.94538					3.16986	29.4736		3.02271	37.8959		2.95749	38.6942		2.82488	36.2981
1.44398	2.09857		1.7201	4.93917					3.17426	29.5267		3.02598	37.9502		2.96159	38.7813		2.82879	36.3691
1.44598	2.10255		1.72245	4.95223					3.17861	29.5637		3.03256	38.0623		2.96569	38.8117		2.83271	36.4361
1.44798	2.10032		1.72483	4.96146					3.18296	29.5885		3.03582	38.1046		2.96973	38.8817		2.83658	36.4907
1.44995	2.11035		1.72721	4.9742					3.18735	29.6341		3.04565	38.2666		2.9738	38.9599		2.84046	36.555
1.45193	2.1051		1.72956	4.97978					3.19175	29.6761		3.0489	38.3237		2.97793	39.024		2.8444	36.6352
1.45393	2.11162		1.73191	4.98344					3.19608	29.6874		3.05218	38.3768		2.98195	39.0755		2.84825	36.6748
1.45589	2.10605		1.7343	4.99363					3.20043	29.7258		3.05549	38.4373		2.98602	39.1483		2.85213	36.7421
1.45788	2.12389		1.73666	5.00191					3.20483	29.7674		3.05876	38.4682		2.99013	39.2154		2.85605	36.816
1.45987	2.13646		1.73902	5.00732					3.20918	29.8158		3.06529	38.5839		2.99421	39.263		2.85995	36.8818
1.46186	2.1293		1.7414	5.01146					3.21353	29.848		3.06858	38.6301		2.99826	39.3368		2.86382	36.9337
1.46383	2.14252		1.74378	5.02548					3.21791	29.8955		3.07184	38.6807		3.00234	39.4219		2.86772	37.0131
1.46583	2.13312		1.74612	5.0293					3.22232	29.9426		3.07511	38.746		3.00644	39.4914		2.87164	37.0774
1.46782	2.13933		1.74848	5.03997					3.22666	29.978		3.07841	38.7974		3.01047	39.5542		2.87548	37.1229
1.46978	2.1465		1.75087	5.04697					3.23101	30.0093		3.08169	38.8462		3.01454	39.6377		2.87937	37.1973
1.47176	2.14777		1.75323	5.05223					3.23541	30.0623		3.08821	38.957		3.01866	39.7274		2.88331	37.2682
1.47376	2.16433		1.75559	5.0699					3.23975	30.1024		3.09151	38.9936		3.02274	39.788		2.8872	37.3362
1.47575	2.1707		1.75797	5.07787					3.2441	30.1292		3.09477	39.0543		3.02678	39.8594		2.89106	37.3887
1.47772	2.16146		1.76035	5.08169					3.24849	30.1678		3.09803	39.1198		3.03087	39.9549		2.89497	37.4667
1.47972	2.16481		1.76269	5.08869					3.25289	30.1992		3.10462	39.21		3.03497	40.0449		2.89888	37.5277
1.48172	2.17596		1.76505	5.09188					3.25722	30.2185		3.10787	39.2718		3.039	40.1191		2.90273	37.5744
1.48367	2.17245		1.76744	5.10605					3.26158	30.2519		3.11115	39.3309		3.04307	40.191		2.90662	37.6303
1.48565	2.1793		1.7698	5.12213					3.26599	30.2923		3.11444	39.3823		3.04718	40.2768		2.91055	37.7126
1.48765	2.19029		1.77216	5.11959					3.27032	30.3267		3.11769	39.4295		3.05127	40.3327		2.91445	37.7773
1.48963	2.19634		1.77454	5.12691					3.27467	30.3561		3.12428	39.5363		3.05531	40.4031		2.91831	37.8298
1.49161	2.19904		1.77691	5.14459					3.27907	30.3962		3.12754	39.5871		3.0594	40.4925		2.92221	37.8927
1.49361	2.19331		1.77926	5.14013					3.28346	30.4366		3.13079	39.6444		3.06349	40.5752		2.92613	37.9523
1.4956	2.19411		1.78162	5.15701					3.2878	30.4538		3.13737	39.7449		3.06753	40.6449		2.92998	37.9961
1.49756	2.19873		1.784	5.15908					3.29215	30.4766		3.14062	39.7959		3.07159	40.7231		2.93387	38.0498
1.49955	2.21385		1.78637	5.17197					3.29657	30.5233		3.14389	39.8616		3.0757	40.8007		2.93779	38.1215
1.50154	2.22118		1.78873	5.18025					3.30089	30.56		3.14721	39.9037		3.07978	40.8519		2.94169	38.1803
1.50352	2.22277		1.7911	5.18408					3.30524	30.5868		3.15372	40.0153		3.08384	40.9364		2.94556	38.2465
1.5055	2.2293		1.79348	5.19618					3.30965	30.6211		3.15702	40.0597		3.08793	41.0159		2.94947	38.313
1.5075	2.22389		1.79583	5.20032					3.31403	30.6701		3.1603	40.0971		3.09202	41.0821		2.95338	38.3762
1.50949	2.21943		1.79818	5.21306					3.31836	30.6897		3.16355	40.1498		3.09605	41.144		2.95722	38.4161
1.51145	2.22994		1.80057	5.21497					3.32273	30.7181		3.16682	40.2188		3.10012	41.2237		2.96111	38.4759
1.51344	2.23264		1.80293	5.22771					3.32713	30.7671		3.17014	40.2619		3.10422	41.3115		2.96503	38.5421
1.51543	2.24283		1.80529	5.22771					3.33146	30.8035		3.1734	40.3099		3.10831	41.3596		2.96894	38.6009
1.5174	2.25016		1.80767	5.2422					3.33582	30.8439		3.17666	40.3674		3.11236	41.4364		2.97281	38.6599
1.51939	2.26162		1.81006	5.25096					3.34023	30.8889		3.17995	40.4256		3.11644	41.5106		2.97671	38.7321
1.52139	2.25446		1.8124	5.24713					3.34459	30.9332		3.18323	40.4651		3.12055	41.5788		2.98063	38.7902
1.52338	2.25143		1.81475	5.26019					3.34894	30.9564		3.18648	40.5126		3.12458	41.6361		2.98447	38.8325
1.52534	2.26019		1.81714	5.26736					3.35331	30.9934		3.19307	40.6317		3.12864	41.7135		2.98835	38.8768
1.52733	2.26146		1.8195	5.2715					3.35771	31.039		3.19959	40.742		3.13274	41.792		2.99227	38.9453
1.52932	2.26863		1.82186	5.27659					3.36203	31.0762		3.20617	40.8296		3.13683	41.8462		2.99618	39.0047
1.5313	2.27659		1.82423	5.29443					3.36639	31.1105		3.2094	40.8766		3.14088	41.9183		3.00004	39.0407
1.53328	2.28678		1.82662	5.30318					3.3708	31.1596		3.21268	40.9412		3.14497	42.006		3.00395	39.1008
1.53527	2.29061		1.82897	5.31513					3.37517	31.2035		3.21925	41.039		3.14908	42.0778		3.00787	39.1555
1.53727	2.28742		1.83132	5.30557					3.37951	31.2289		3.22252	41.0922		3.15311	42.1424		3.01173	39.187
1.53923	2.28806		1.83371	5.32341					3.38389	31.2635		3.22581	41.1513		3.15716	42.2194		3.0156	39.2354
1.54121	2.30032		1.83606	5.31879					3.38828	31.314		3.23234	41.2373		3.16126	42.3137		3.01951	39.2946
1.5432	2.30318		1.83842	5.32723					3.39261	31.3359		3.23562	41.2971		3.16535	42.36		3.02342	39.34
1.54519	2.30764		1.8408	5.34076					3.39697	31.3689		3.24545	41.458		3.16941	42.4268		3.0273	39.3864
1.54716	2.31879		1.84319	5.33933					3.40137	31.4117		3.24874	41.5051		3.17349	42.5153		3.03119	39.4264
1.54916	2.32643		1.84553	5.34459					3.40573	31.445		3.25202	41.5492		3.17761	42.585		3.03513	39.4929
1.55116	2.31051		1.8479	5.35366					3.41009	31.4612		3.25854	41.6841		3.18163	42.6593		3.03897	39.5178
1.55312	2.31959		1.85028	5.35414					3.41447	31.4947		3.26185	41.7312		3.18569	42.756		3.04285	39.5605
1.5551	2.32914		1.85263	5.35685					3.41885	31.5287		3.26511	41.7804		3.1898	42.8357		3.04677	39.6145
1.5571	2.32803		1.85499	5.35143					3.42319	31.5519		3.27167	41.9041		3.19387	42.89		3.05066	39.659
1.55908	2.34172		1.85737	5.35271					3.42754	31.5831		3.27495	41.9478		3.19792	42.9607		3.05453	39.7106
1.56105	2.34761		1.85975	5.34156					3.43194	31.6184		3.28478	42.1231		3.20202	43.0497		3.05844	39.7725
1.56305	2.35462		1.8621	5.29443					3.43632	31.6437		3.28805	42.1769		3.20613	43.1133		3.06237	39.8212
1.56505	2.34522		1.86446	3.7061					3.44066	31.6652		3.2946	42.2997		3.21015	43.1886		3.06621	39.8505
1.56701	2.33838								3.44503	31.6789		3.29789	42.3377		3.21422	43.2812		3.0701	39.9122
1.56899	2.36274								3.44943	31.7175		3.30113	42.389		3.21834	43.3672		3.07403	39.9766
1.57099	2.36688								3.45376	31.7415		3.30439	42.4619		3.2224	43.4295		3.07791	40.0269
1.57296	2.36831								3.4581	31.7674		3.30772	42.5092		3.22645	43.5218		3.08178	40.0742
1.57494	2.38089								3.46251	31.8028		3.31097	42.5483		3.23055	43.6178		3.08569	40.1403
1.57694	2.37866								3.46689	31.8474		3.31753	42.6672		3.23465	43.6862		3.08961	40.1995
1.57894	2.37596								3.47122	31.8624		3.32081	42.7014		3.23868	43.7684		3.09346	40.2346
1.58089	2.37532								3.47561	31.8915		3.32406	42.7561		3.24275	43.8877		3.09735	40.2852
1.58288	2.39761								3.48001	31.9367		3.33064	42.8616		3.24687	43.9838		3.10128	40.3344
1.58488	2.40334								3.48433	31.9701		3.3339	42.9053		3.25092	44.0437		3.10515	40.3823
1.58685	2.40159								3.48867	31.9893		3.33716	42.9769		3.25497	44.1429		3.10902	40.4359
1.58883	2.40287								3.49308	32.0337		3.34047	43.0202		3.25907	44.2479		3.11294	40.5039
1.59083	2.41497								3.49746	32.0768		3.34699	43.1156		3.26317	44.3225		3.11685	40.5717
1.59282	2.40812								3.5018	32.0872		3.35026	43.1863		3.2672	44.4135		3.1207	40.6024
1.59479	2.40748								3.50617	32.1224		3.35683	43.2869		3.27127	44.5146		3.12459	40.6682
1.59677	2.42914								3.51059	32.1688		3.36341	43.3997		3.27538	44.5975		3.12851	40.7447
1.59877	2.4207								3.5149	32.1959		3.36667	43.4352		3.27944	44.6603		3.13239	40.8108
1.60073	2.43169								3.51925	32.2336		3.37319	43.564		3.2835	44.7253		3.13628	40.8735
1.60271	2.4336								3.52366	32.2656		3.37649	43.6113		3.2876	44.8034		3.14019	40.9513
1.60472	2.43646								3.52802	32.3143		3.37975	43.6572		3.2917	44.8574		3.1441	41.0321
1.60671	2.44395								3.53237	32.3258		3.38303	43.7285		3.29573	44.9138		3.14795	41.0987
1.60867	2.44029								3.53675	32.3471		3.3896	43.8244		3.2998	44.9931		3.15184	41.1758
1.61067	2.44841								3.54116	32.3828		3.39285	43.874		3.3039	45.0723		3.15576	41.2652
1.61266	2.45701								3.54548	32.3977		3.39613	43.9369		3.30796	45.1271		3.15964	41.3308
1.61462	2.45796								3.54983	32.4248		3.39942	43.9833		3.31202	45.1926		3.16351	41.4056
1.6166	2.46911								3.55424	32.4456		3.40595	44.1016		3.31612	45.2704		3.16743	41.5007
1.61861	2.47357								3.5586	32.4768		3.40926	44.1451		3.32023	45.3344		3.17135	41.583
1.6206	2.48185								3.56294	32.4556		3.41253	44.1928		3.32426	45.41		3.1752	41.6411
1.62256	2.4715								3.56733	32.4292		3.41906	44.3035		3.32833	45.5051		3.17909	41.7107
1.62456	2.4801								3.57173	32.3837		3.42236	44.3494		3.33242	45.5835		3.183	41.7787
1.62654	2.48264								3.57605	32.2525		3.42561	44.3885		3.33648	45.6333		3.18688	41.8293
1.62851	2.48758								3.5804	31.9213		3.42888	44.46		3.34054	45.7074		3.19076	41.8912
1.63049	2.5035								3.58482	21.8829		3.43546	44.542		3.34465	45.7922		3.19468	41.9685
1.63249	2.50287											3.43871	44.5895		3.34875	45.8544		3.1986	42.035
1.63448	2.50653											3.44199	44.6568		3.35279	45.9351		3.20245	42.0764
1.63645	2.51003											3.44528	44.6917		3.35686	46.0273		3.20634	42.1381
1.63845	2.50828											3.45181	44.8025		3.36095	46.1338		3.21025	42.206
1.64043	2.51513											3.45511	44.8484		3.365	46.1969		3.21412	42.24
1.64241	2.52898											3.45839	44.8849		3.36908	46.2744		3.21801	42.3103
1.64439	2.53949											3.46491	44.9962		3.37316	46.3716		3.22191	42.3694
1.64638	2.53933											3.46822	45.0322		3.37728	46.4415		3.22584	42.4379
1.64837	2.53694											3.47474	45.1467		3.38131	46.5099		3.2297	42.4781
1.65034	2.53917											3.47805	45.1868		3.38538	46.6192		3.23358	42.5497
1.65233	2.54443											3.48132	45.2196		3.38949	46.7101		3.2375	42.6151
1.65432	2.55892											3.48457	45.2788		3.39353	46.7688		3.24137	42.6572
1.65629	2.56019											3.49114	45.3782		3.3976	46.8412		3.24525	42.7191
1.65827	2.56481											3.4944	45.4283		3.4017	46.9388		3.24917	42.7857
1.66027	2.57596											3.50098	45.542		3.4058	46.9988		3.25309	42.8508
1.66226	2.56863											3.50425	45.5788		3.40983	47.0686		3.25694	42.8692
1.66423	2.57325											3.50749	45.6428		3.4139	47.1643		3.26083	42.9119
1.66622	2.57946											3.51407	45.7363		3.41802	47.2473		3.26476	42.9527
1.66822	2.57755											3.51732	45.7796		3.42206	47.2985		3.26862	42.9745
1.67018	2.59475											3.52718	45.9409		3.42611	47.3606		3.27249	43.0002
1.67216	2.6043											3.53043	46.0057		3.43021	47.4661		3.27641	43.058
1.67416	2.59904											3.53372	46.0517		3.43432	47.512		3.28032	43.1118
1.67615	2.60271											3.537	46.0957		3.43836	47.5967		3.28418	43.1414
1.67812	2.60939											3.54353	46.2119		3.44243	47.6943		3.28808	43.1771
1.68011	2.60844											3.54684	46.2494		3.44655	47.7798		3.29201	43.2132
1.68211	2.60876											3.5501	46.2935		3.45057	47.8538		3.29586	43.2096
1.68407	2.6172											3.55336	46.3459		3.45464	47.9478		3.29974	43.2193
1.68605	2.61736											3.55665	46.385		3.45875	48.0379		3.30366	43.2321
1.68805	1.83214											3.55993	46.4138		3.46283	48.1026		3.30756	43.2372
												3.56318	46.4632		3.46689	48.193		3.31143	43.2442
												3.56646	46.5283		3.47097	48.2938		3.31533	43.2738
												3.56977	46.5586		3.47506	48.3841		3.31924	43.2834
												3.57302	46.593		3.4791	48.4612		3.3231	43.3808
												3.57629	46.635		3.48317	48.5664		3.32699	43.4037
												3.57959	46.6795		3.48727	48.6572		3.33091	43.4141
												3.58287	46.7076		3.49136	48.7237		3.33481	43.4989
												3.58611	46.7492		3.4954	48.7993		3.33867	43.5981
												3.58939	46.796		3.49949	48.8987		3.34257	43.6538
												3.5927	46.8299		3.50359	48.982		3.34649	43.7512
												3.59596	46.8576		3.50762	49.0481		3.35034	43.8572
												3.60251	46.9382		3.51169	49.1312		3.35423	43.9789
												3.60579	46.9573		3.5158	49.2188		3.35815	44.0682
												3.60905	46.9924		3.51989	49.2708		3.36206	44.2392
												3.61232	47.0381		3.52393	49.331		3.36592	44.345
												3.61562	47.0607		3.52802	49.4247		3.36983	44.3435
												3.62215	47.1277		3.53211	49.4892		3.37373	44.352
												3.62544	47.1611		3.53615	49.553		3.37759	44.4697
												3.62873	47.1592		3.54021	49.6431		3.38147	44.5691
												3.63198	47.1906		3.54432	49.7312		3.3854	44.7006
												3.63855	47.2495		3.54841	49.7918		3.3893	44.8114
												3.64181	47.2623		3.55246	49.8755		3.39317	44.902
												3.64507	47.2795		3.55655	49.9716		3.39708	44.9639
												3.64837	47.2863		3.56063	50.0698		3.40098	45.0228
												3.6549	47.2798		3.56467	50.1449		3.40483	45.0753
												3.65817	47.2973		3.56874	50.231		3.40872	45.1545
												3.66149	47.2675		3.57284	50.3296		3.41264	45.2448
												3.66475	47.2482		3.57693	50.3809		3.41655	45.3079
												3.668	47.2562		3.58099	50.468		3.42042	45.3689
												3.6713	47.2366		3.58507	50.563		3.42432	45.4765
												3.67783	47.1476		3.58917	50.6429		3.42824	45.6408
												3.68443	46.9142		3.5932	50.7088		3.43209	45.8331
												3.69093	45.9733		3.59727	50.8059		3.43597	45.9512
												3.69424	32.4017		3.60137	50.8923		3.43989	46.0986
															3.60545	50.9352		3.44378	46.2496
															3.6095	51.0225		3.44765	46.383
															3.6136	51.1275		3.45157	46.5244
															3.61771	51.2068		3.45549	46.6626
															3.62173	51.2795		3.45934	46.796
															3.62578	51.3859		3.46321	46.9004
															3.62989	51.4806		3.46713	47.0284
															3.63397	51.518		3.47103	47.2107
															3.63802	51.5941		3.4749	47.3565
															3.64211	51.6846		3.47881	47.4405
															3.64623	51.7594		3.48274	47.5301
															3.65025	51.8321		3.48658	47.6303
															3.65432	51.916		3.49046	47.7574
															3.65843	52.0004		3.49439	47.8879
															3.66249	52.0462		3.49827	48.1008
															3.66655	52.1226		3.50214	48.2676
															3.67065	52.2128		3.50606	48.3904
															3.67474	52.2933		3.50997	48.5277
															3.67877	52.3679		3.51382	48.676
															3.68284	52.4724		3.51771	48.8199
															3.68695	52.5684		3.52163	48.9293
															3.69101	52.6216		3.52552	49.0648
															3.69507	52.7122		3.52938	49.1919
															3.69918	52.8103		3.53331	49.2938
															3.70328	52.883		3.53722	49.3955
															3.7073	52.9526		3.54107	49.4838
															3.71137	53.0383		3.54496	49.5645
															3.71548	53.1308		3.54888	49.67
															3.71954	53.1801		3.55277	49.7858
															3.72359	53.2481		3.55663	49.9031
															3.7277	53.32		3.56055	49.977
															3.7318	53.3865		3.56447	50.0387
															3.73583	53.4659		3.56831	50.0665
															3.7399	53.5519		3.57221	50.0809
															3.744	53.6291		3.57612	50.1418
															3.74806	53.6789		3.58	50.242
															3.75212	53.757		3.58388	50.35
															3.75623	53.8296		3.5878	50.3968
															3.76032	53.8963		3.59171	50.4967
															3.76435	53.9694		3.59556	50.6396
															3.76843	54.0659		3.59946	50.7758
															3.77252	54.1488		3.60337	50.8761
															3.77659	54.1987		3.60725	50.9742
															3.78065	54.2636		3.61113	51.0255
															3.78475	54.3395		3.61505	51.0663
															3.78885	54.401		3.61896	51.1249
															3.79288	54.4541		3.62281	51.1987
															3.79695	54.5453		3.62669	51.2629
															3.80104	54.6226		3.63061	51.3181
															3.80511	54.6494		3.63449	51.3689
															3.80917	54.7065		3.63837	51.3782
															3.81327	54.7819		3.64229	51.4007
															3.81738	54.8334		3.64621	51.4862
															3.82141	54.8839		3.65006	51.5478
															3.82548	54.9632		3.65395	51.6059
															3.82957	55.0278		3.65785	51.6735
															3.83363	55.0658		3.66173	51.7188
															3.83769	55.118		3.66561	51.7854
															3.84179	55.1754		3.66953	51.8429
															3.84591	55.2041		3.67346	51.8851
															3.84993	55.2596		3.67731	51.9209
															3.85401	55.3389		3.6812	51.9175
															3.8581	55.3943		3.68511	51.9683
															3.86214	55.4333		3.68897	52.0759
															3.86621	55.502		3.69285	52.1393
															3.87032	55.5523		3.69678	52.2339
															3.87442	55.5827		3.7007	52.3952
															3.87845	55.6144		3.70455	52.5377
															3.88254	55.6603		3.70845	52.6304
															3.88663	55.7077		3.71236	52.7149
															3.89068	55.7366		3.71622	52.7834
															3.89474	55.7931		3.7201	52.8471
															3.89884	55.8453		3.72402	52.8948
															3.90294	55.8655		3.72794	52.9929
															3.90698	55.9172		3.73179	53.1235
															3.91106	55.9859		3.73569	53.2243
															3.91517	56.0499		3.73962	53.3047
															3.9192	56.0708		3.74347	53.3896
															3.92326	56.1297		3.74735	53.437
															3.92737	56.1651		3.75127	53.5201
															3.93146	56.1788		3.75518	53.6385
															3.9355	56.2133		3.75903	53.7786
															3.93959	56.2489		3.76294	53.8711
															3.94368	56.2696		3.76685	53.9713
															3.94772	56.26		3.77071	54.0439
															3.95179	56.2764		3.7746	54.1115
															3.9559	56.2887		3.77852	54.224
															3.95999	56.2587		3.78242	54.3597
															3.96402	56.2632		3.78628	54.4695
															3.96812	56.262		3.79019	54.5499
															3.97221	56.2555		3.7941	54.6243
															3.97624	56.2063		3.79796	54.744
															3.98032	56.1569		3.80185	54.8774
															3.98441	56.0747		3.80576	54.9856
															3.98851	55.9261		3.80967	55.1116
															3.99255	55.6385		3.81353	55.2292
															3.99664	38.3786		3.81743	55.3054
																		3.82134	55.381
																		3.8252	55.4829
																		3.82909	55.5546
																		3.83301	55.6208
																		3.83692	55.7191
																		3.84078	55.8162
																		3.84469	55.9158
																		3.84859	56.0378
																		3.85245	56.173
																		3.85633	56.2779
																		3.86025	56.3861
																		3.86416	56.5146
																		3.86802	56.6325
																		3.87193	56.7122
																		3.87584	56.7984
																		3.87969	56.8978
																		3.88357	56.9647
																		3.8875	57.0232
																		3.8914	57.1172
																		3.89526	57.1918
																		3.89918	57.2656
																		3.9031	57.3467
																		3.90695	57.4561
																		3.91082	57.5594
																		3.91474	57.6687
																		3.91864	57.8006
																		3.92251	57.9163
																		3.92642	58.0109
																		3.93035	58.1194
																		3.93419	58.2063
																		3.93807	58.3084
																		3.94199	58.4043
																		3.94588	58.5052
																		3.94975	58.5866
																		3.95367	58.6358
																		3.95759	58.7099
																		3.96144	58.787
																		3.96532	58.8832
																		3.96924	58.9614
																		3.97313	59.0655
																		3.97699	59.1497
																		3.98092	59.2088
																		3.98483	59.2855
																		3.98868	59.371
																		3.99257	59.4542
																		3.99649	59.5371
																		4.00037	59.6484
																		4.00424	59.7488
																		4.00817	59.7958
																		4.01207	59.8723
																		4.01593	59.9635
																		4.01982	60.0394
																		4.02373	60.1096
																		4.02762	60.2277
																		4.03149	60.3092
																		4.03542	60.3623
																		4.03932	60.4523
																		4.04317	60.5216
																		4.04706	60.5744
																		4.05096	60.6419
																		4.05486	60.7414
																		4.05874	60.8389
																		4.06266	60.8908
																		4.06657	60.9782
																		4.07042	61.0616
																		4.07431	61.1261
																		4.07822	61.1875
																		4.0821	61.2798
																		4.08597	61.3454
																		4.0899	61.3979
																		4.09382	61.4626
																		4.09767	61.5429
																		4.10156	61.6151
																		4.10546	61.6957
																		4.10935	61.8022
																		4.11322	61.8642
																		4.11714	61.9276
																		4.12107	62.0135
																		4.12491	62.075
																		4.12881	62.1281
																		4.13272	62.1829
																		4.13659	62.2737
																		4.14047	62.3364
																		4.14439	62.3791
																		4.14831	62.4389
																		4.15215	62.4945
																		4.15606	62.5475
																		4.15997	62.5904
																		4.16384	62.6701
																		4.16771	62.7431
																		4.17164	62.7959
																		4.17556	62.8601
																		4.1794	62.94
																		4.1833	63.0031
																		4.18722	63.0719
																		4.19108	63.1639
																		4.19495	63.2448
																		4.19888	63.297
																		4.20279	63.3905
																		4.20665	63.4699
																		4.21056	63.5217
																		4.21446	63.5754
																		4.21832	63.6684
																		4.22221	63.7298
																		4.22613	63.7843
																		4.23003	63.8867
																		4.23389	63.9466
																		4.2378	63.9875
																		4.2417	64.0557
																		4.24557	64.1509
																		4.24946	64.2271
																		4.25338	64.2912
																		4.25728	64.3869
																		4.26114	64.4694
																		4.26504	64.5195
																		4.26895	64.5883
																		4.27282	64.6883
																		4.27669	64.7542
																		4.28061	64.8296
																		4.28453	64.9252
																		4.28839	65.0044
																		4.2923	65.0533
																		4.29619	65.1347
																		4.30006	65.2332
																		4.30394	65.2903
																		4.30786	65.3606
																		4.31177	65.4613
																		4.31564	65.5413
																		4.31955	65.6029
																		4.32345	65.674
																		4.3273	65.7651
																		4.33118	65.8336
																		4.33511	65.8968
																		4.33901	65.9982
																		4.34288	66.0737
																		4.34679	66.1282
																		4.3507	66.1861
																		4.35456	66.2792
																		4.35843	66.3502
																		4.36235	46.4451

## Sheet: Figs. 3b,c
	0.1 M					1.5 M
	Tensile strength (MPa)	Elastic modulus (MPa)	Toughness (MJ m-3)			Tensile strength (MPa)	Elastic modulus (MPa)	Toughness (MJ m-3)
	5.35685	2.55	4.55			47.1476	89.75	88.98
	4.00318	5.18	1.46			41.3263	78.65	84.4
	4.31576	1.99	3.8			38.7664	89.86	73.49
	2.92452	1.89	2.3			42.5494	94.03	89.74
	3.59538	1.42	3.61			42.3922	85.89	90.345
Ave	4.03914	2.606	3.144		Ave	42.4364	87.636	85.391
Std	0.806656	1.33621	1.11108		Std	2.71704	5.17871	6.30797
	0.5 M					2.0 M
	Tensile strength (MPa)	Elastic modulus (MPa)	Toughness (MJ m-3)			Tensile strength (MPa)	Elastic modulus (MPa)	Toughness (MJ m-3)
	19.7967	12.96	27.17			56.1569	78.15	110.579
	16.982	6.59	16.53			58.5283	121.09	102.916
	14.7925	10.13	12.81			44.0645	106.25	99.48
	14.9439	7.97	17.74			46.5618	111.41	90.168
	20.5975	21.09	18.61			52.7131	112.04	72.62
Ave	17.4225	11.748	18.572		Ave	51.6049	105.788	95.1526
Std	2.40712	5.14272	4.73265		Std	5.51676	14.6213	13.0348
	1.0 M					2.8 M
	Tensile strength (MPa)	Elastic modulus (MPa)	Toughness (MJ m-3)			Tensile strength (MPa)	Elastic modulus (MPa)	Toughness (MJ m-3)
	32.4292	51.53	64.04			66.3502	114.606	133.794
	28.5049	57.78	44.58			50.3342	153.29	129.819
	26.429	46.06	52.24			72.8252	143.55	155.774
	34.724	62.15	63.07			54.2718	126.92	121.864
	35.6524	69.72	74.61			61.9291	117.5	135.88
Ave	31.5479	57.448	59.708		Ave	61.1421	131.173	135.426
Std	3.55456	8.21621	10.3611		Std	8.10246	14.979	11.2452

## Sheet: Fig. 3d
Extruded fiber form			Casted sheet form
Strain (mm/mm)	Stress (MPa)		Strain (mm/mm)	Stress (MPa)
0	-0.01738		0	0
0.00209	0.40125		0.0034	0.0363
0.007	1.02144		0.00883	0.02871
0.01082	1.42218		0.01332	0.09603
0.01468	1.79395		0.01791	0.29898
0.01857	2.14409		0.02242	0.34254
0.0225	2.48145		0.027	0.49863
0.02638	2.7653		0.03157	0.56298
0.03023	3.04763		0.03611	0.77814
0.03417	3.32228		0.04064	0.8052
0.03807	3.56559		0.04521	0.89991
0.04193	3.80617		0.04978	1.00287
0.04582	4.02971		0.05429	1.07877
0.04974	4.2541		0.05886	1.17084
0.05361	4.46946		0.06345	1.21077
0.05748	4.66506		0.06799	1.28634
0.06141	4.86151		0.07251	1.39557
0.06531	5.05251		0.07707	1.4784
0.06917	5.22		0.08166	1.58433
0.07308	5.41645		0.08617	1.59687
0.07699	5.57712		0.09073	1.69653
0.08086	5.73523		0.09533	1.80378
0.08472	5.89182		0.09986	1.86021
0.08866	6.05351		0.10439	1.9932
0.09255	6.20651		0.10897	1.99485
0.09642	6.34878		0.11354	1.99023
0.10032	6.49054		0.11805	2.06514
0.10424	6.63519		0.12262	2.12487
0.10811	6.76247		0.12721	2.27931
0.11198	6.8831		0.13174	2.37996
0.1159	7.01838		0.13626	2.41065
0.11979	7.13305		0.14085	2.53077
0.12366	7.26032		0.14542	2.53176
0.12756	7.36869		0.14992	2.62515
0.13148	7.48455		0.15449	2.74923
0.13536	7.59717		0.15909	2.73075
0.13922	7.69787		0.16361	2.7588
0.14315	7.80776		0.16814	2.83998
0.14703	7.90403		0.17273	2.92017
0.15091	7.99791		0.17729	2.97726
0.15481	8.11939		0.1818	3.11421
0.15872	8.19811		0.18637	3.06504
0.1626	8.29165		0.19096	3.15909
0.16647	8.38468		0.19549	3.34587
0.1704	8.47464		0.20002	3.31419
0.17429	8.56562		0.2046	3.40098
0.17815	8.644		0.20916	3.3957
0.18206	8.72885		0.21367	3.55377
0.18597	8.81847		0.21824	3.53727
0.18985	8.88782		0.22282	3.60294
0.19371	8.96449		0.22735	3.65211
0.19764	9.04968		0.2319	3.69204
0.20154	9.11988		0.23648	3.7224
0.20541	9.19212		0.24104	3.77685
0.2093	9.26504		0.24555	3.84153
0.21322	9.33933		0.25012	3.9468
0.21709	9.39726		0.25471	4.026
0.22096	9.45945		0.25923	4.03689
0.22489	9.53493		0.26377	4.06659
0.22879	9.59166		0.26835	4.14315
0.23264	9.6484		0.27292	4.13292
0.23655	9.7157		0.27742	4.15668
0.24047	9.76852		0.28199	4.22829
0.24433	9.82815		0.28658	4.27449
0.2482	9.88046		0.29111	4.35072
0.25214	9.94998		0.29565	4.40946
0.25602	9.98951		0.30022	4.49856
0.25989	10.0411		0.3048	4.55136
0.2638	10.1049		0.3093	4.54377
0.26772	10.1483		0.31386	4.62957
0.27158	10.1964		0.31846	4.72461
0.27544	10.2417		0.32299	4.68567
0.27938	10.2928		0.32753	4.78698
0.28327	10.3425		0.3321	4.87806
0.28713	10.378		0.33667	4.8774
0.29104	10.4378		0.34118	4.82064
0.29496	10.4831		0.34574	4.96881
0.29882	10.5216		0.35034	5.04933
0.3027	10.5596		0.35486	4.9962
0.30662	10.6043		0.3594	5.06484
0.31051	10.6519		0.36399	5.07837
0.31438	10.6838		0.36855	5.15493
0.31829	10.7388		0.37305	5.16483
0.32221	10.7767		0.37761	5.28165
0.32607	10.8075		0.38223	5.30937
0.32995	10.8358		0.38673	5.29386
0.33388	10.8797		0.39128	5.36778
0.33775	10.9126		0.39587	5.47602
0.34162	10.9409		0.40042	5.39913
0.34554	10.9706		0.40493	5.44137
0.34945	11.0109		0.4095	5.55423
0.35332	11.0423		0.41408	5.6232
0.3572	11.0893		0.41861	5.58723
0.36112	11.1248		0.42316	5.59053
0.365	11.1619		0.42774	5.64762
0.36887	11.1977		0.43229	5.74497
0.37278	11.2396		0.43681	5.82648
0.37669	11.267		0.44137	5.78226
0.38057	11.3032		0.44596	5.81559
0.38444	11.3282		0.45048	5.84562
0.38837	11.3723		0.45503	5.85948
0.39226	11.4061		0.45962	6.00303
0.39612	11.4344		0.46417	5.88555
0.40003	11.4638		0.46868	5.97234
0.40393	11.5005		0.47325	6.01194
0.40781	11.5204		0.47783	6.06804
0.41168	11.5531		0.48236	6.08751
0.41562	11.5911		0.48691	6.13305
0.4195	11.6293		0.4915	6.2205
0.42336	11.6499		0.49604	6.29541
0.42727	11.6967		0.50056	6.28518
0.43119	11.7247		0.50514	6.2832
0.43505	11.7536		0.5097	6.30696
0.43893	11.7831		0.51424	6.32742
0.44286	11.8249		0.51879	6.32874
0.44674	11.8467		0.52337	6.48549
0.45061	11.8821		0.52792	6.44853
0.45453	11.9097		0.53245	6.50199
0.45843	11.9414		0.53702	6.54324
0.4623	11.97		0.54159	6.47328
0.46617	11.9883		0.54611	6.60429
0.4701	12.0198		0.55066	6.59307
0.47398	12.0467		0.55524	6.61914
0.47785	12.0746		0.55979	6.6
0.48177	12.1084		0.56431	6.61782
0.48568	12.1416		0.56889	6.69207
0.48954	12.1649		0.57347	6.7254
0.49343	12.1946		0.57798	6.71682
0.49735	12.2295		0.58254	6.77028
0.50122	12.2561		0.58713	6.74388
0.50509	12.2713		0.59167	6.83199
0.50902	12.3087		0.59619	6.89799
0.51291	12.3416		0.60076	6.94122
0.51679	12.3653		0.60535	6.9036
0.52068	12.3992		0.60985	6.98016
0.52461	12.434		0.61442	6.99501
0.52846	12.4507		0.619	7.0158
0.53233	12.4819		0.62354	7.03857
0.53627	12.5198		0.62807	7.09302
0.54016	12.5454		0.63264	7.13493
0.54403	12.5747		0.63721	7.062
0.54793	12.6113		0.64173	7.16694
0.55185	12.6449		0.64629	7.21512
0.55571	12.6684		0.65088	7.30224
0.55959	12.6896		0.65542	7.34712
0.56351	12.7238		0.65994	7.25505
0.5674	12.7487		0.66453	7.26462
0.57128	12.7809		0.66909	7.36065
0.57517	12.8192		0.6736	7.3623
0.57909	12.8378		0.67816	7.40388
0.58297	12.8712		0.68276	7.4646
0.58684	12.9053		0.68729	7.37253
0.59076	12.9332		0.69181	7.56789
0.59464	12.9647		0.6964	7.55931
0.59852	13.0041		0.70097	7.5999
0.60242	13.0317		0.70548	7.65534
0.60634	13.0608		0.71005	7.6956
0.61021	13.0995		0.71463	7.64643
0.61407	13.1208		0.71917	7.69329
0.61801	13.1584		0.72369	7.74246
0.6219	13.1923		0.72828	7.8012
0.62576	13.2106		0.73284	7.81407
0.62966	13.2476		0.73736	7.84641
0.63359	13.2782		0.74193	7.83123
0.63745	13.297		0.7465	7.89657
0.64132	13.3329		0.75104	7.89954
0.64526	13.365		0.75557	7.89525
0.64915	13.3958		0.76016	7.9926
0.65301	13.427		0.76471	8.02758
0.65691	13.4644		0.76922	8.03715
0.66083	13.491		0.7738	8.05167
0.6647	13.5239		0.77839	8.12163
0.66856	13.5461		0.78292	8.1081
0.6725	13.5759		0.78745	8.17542
0.6764	13.6164		0.79204	8.20083
0.68026	13.6348		0.7966	8.19456
0.68416	13.6718		0.8011	8.28234
0.68808	13.6962		0.80567	8.24637
0.69194	13.7151		0.81026	8.32227
0.69581	13.7398		0.81479	8.44107
0.69974	13.7824		0.81932	8.37441
0.70364	13.8125		0.8239	8.35131
0.7075	13.8352		0.82847	8.481
0.71141	13.8672		0.83298	8.44074
0.71533	13.893		0.83755	8.42556
0.71918	13.9136		0.84214	8.56713
0.72305	13.943		0.84666	8.53248
0.72699	13.9672		0.8512	8.5107
0.73088	13.9916		0.85579	8.62818
0.73474	14.0117		0.86034	8.58825
0.73866	14.0328		0.86486	8.76117
0.74258	14.0632		0.86943	8.6097
0.74643	14.0787		0.87402	8.67735
0.75031	14.0988		0.87854	8.68791
0.75423	14.1194		0.88308	8.68494
0.75812	14.133		0.88766	8.77041
0.76199	14.1511		0.89222	8.74335
0.7659	14.1722		0.89673	8.84367
0.76981	14.186		0.9013	8.82783
0.77369	14.214		0.9059	8.86446
0.77756	14.2213		0.91042	8.97303
0.78148	14.2462		0.91495	8.93079
0.78536	14.2647		0.91954	9.02055
0.78924	14.2889		0.9241	9.00471
0.79315	14.3211		0.92861	8.97237
0.79706	14.3557		0.93318	9.01131
0.80093	14.3825		0.93777	9.03804
0.80481	14.4097		0.94229	9.08655
0.80874	14.435		0.94684	9.16806
0.81261	14.4688		0.95142	9.17565
0.81648	14.4965		0.95597	9.20304
0.82039	14.5237		0.96048	9.2994
0.8243	14.5649		0.96506	9.27102
0.82817	14.5808		0.96964	9.19545
0.83205	14.6184		0.97416	9.37464
0.83598	14.6464		0.97871	9.37761
0.83986	14.6835		0.9833	9.38091
0.84373	14.7088		0.98785	9.35814
0.84764	14.7423		0.99236	9.38091
0.85155	14.7764		0.99694	9.54723
0.85542	14.8042		1.00152	9.5436
0.85929	14.826		1.00604	9.5337
0.86323	14.8517		1.01058	9.53667
0.8671	14.8684		1.01517	9.60168
0.87097	14.9018		1.01972	9.57693
0.87489	14.9275		1.02424	9.60993
0.87879	14.9567		1.02881	9.64095
0.88266	14.9718		1.03339	9.71388
0.88654	15.0045		1.03792	9.74919
0.89047	15.0415		1.04246	9.74259
0.89434	15.057		1.04704	9.87426
0.89821	15.0865		1.0516	9.86502
0.90214	15.1201		1.05612	9.85545
0.90604	15.1545		1.06069	9.83367
0.9099	15.1717		1.06526	9.89835
0.91378	15.1981		1.06979	9.87723
0.91772	15.2226		1.07435	9.96765
0.92159	15.2506		1.07892	9.9594
0.92546	15.2726		1.08347	9.94554
0.92939	15.3136		1.08799	10.0099
0.93329	15.3368		1.09257	10.0785
0.93715	15.3596		1.09714	10.0947
0.94104	15.3935		1.10166	10.2023
0.94496	15.4225		1.10622	10.2505
0.94883	15.4429		1.1108	10.1617
0.95271	15.4811		1.11534	10.3076
0.95663	15.5208		1.11986	10.4547
0.96053	15.5387		1.12445	10.3326
0.9644	15.5716		1.12903	10.3927
0.96829	15.5941		1.13354	10.4636
0.97221	15.6268		1.1381	10.4389
0.97607	15.6426		1.14268	10.4607
0.97995	15.666		1.14722	10.4917
0.98388	15.7016		1.15174	10.5148
0.98777	15.7416		1.15633	10.5082
0.99165	15.7592		1.16089	10.6356
0.99554	15.7973		1.16541	10.5504
0.99946	15.8297		1.16998	10.5999
1.00332	15.8644		1.17455	10.662
1.00719	15.8926		1.17909	10.6659
1.01112	15.9374		1.18362	10.7052
1.01501	15.9684		1.1882	10.6738
1.01889	15.9984		1.19277	10.7748
1.02278	16.0376		1.19728	10.8458
1.02671	16.052		1.20185	10.8276
1.03058	16.0795		1.20644	10.8029
1.03444	16.1021		1.21097	10.7385
1.03837	16.1464		1.21549	10.8897
1.04226	16.1769		1.22008	10.9349
1.04613	16.2005		1.22464	11.0279
1.05003	16.234		1.22916	11.0213
1.05395	16.2637		1.23373	11.058
1.05782	16.2855		1.23831	11.0728
1.06169	16.3061		1.24285	11.122
1.06562	16.3434		1.24737	11.1316
1.0695	16.3483		1.25196	11.15
1.07338	16.3771		1.25652	11.1583
1.07727	16.4064		1.26103	11.257
1.0812	16.4567		1.26561	11.251
1.08506	16.4746		1.27018	11.2738
1.08893	16.4988		1.27473	11.3173
1.09287	16.5576		1.27925	11.3896
1.09676	16.5865		1.28384	11.3668
1.10062	16.6148		1.2884	11.3916
1.10451	16.6443		1.29291	11.4932
1.10844	16.6801		1.29748	11.4216
1.11231	16.6928		1.30207	11.5335
1.11617	16.7188		1.30659	11.5276
1.12011	16.7636		1.31112	11.5715
1.124	16.7791		1.31571	11.6012
1.12787	16.8014		1.32028	11.6137
1.13177	16.8271		1.32478	11.6919
1.13569	16.8448		1.32936	11.7097
1.13955	16.8554		1.33394	11.7388
1.14342	16.8855		1.33847	11.7332
1.14736	16.9162		1.343	11.7833
1.15124	16.9394		1.34759	11.8592
1.15511	16.9713		1.35215	11.8252
1.15903	17.0099		1.35666	11.8853
1.16294	17.0426		1.36123	11.9783
1.16679	17.0737		1.36582	11.8896
1.17067	17.111		1.37035	12.0407
1.1746	17.152		1.37488	12.0513
1.17848	17.1808		1.37947	12.0051
1.18235	17.22		1.38402	11.9939
1.18627	17.2645		1.38853	12.1018
1.19019	17.3139		1.39311	12.1651
1.19404	17.3449		1.39769	12.2268
1.19792	17.3819		1.40222	12.1813
1.20184	17.4277		1.40676	12.2371
1.20573	17.4674		1.41135	12.2341
1.20961	17.5206		1.4159	12.3073
1.21351	17.5582		1.42041	12.2826
1.21743	17.594		1.42499	12.376
1.2213	17.6254		1.42957	12.2875
1.22517	17.6502		1.4341	12.5318
1.22909	17.6894		1.43863	12.4509
1.23297	17.716		1.44322	12.4862
1.23684	17.7417		1.44777	12.4423
1.24075	17.7707		1.45229	12.5898
1.24467	17.7969		1.45686	12.5803
1.24854	17.8099		1.46144	12.5044
1.25241	17.8305		1.46598	12.5291
1.25634	17.8705		1.47051	12.536
1.26022	17.8796		1.4751	12.6931
1.26409	17.9065		1.47965	12.6713
1.268	17.9281		1.48417	12.5918
1.27192	17.9634		1.48874	12.7588
1.27579	17.9855		1.49331	12.8591
1.27966	18.0133		1.49786	12.8179
1.28359	18.0252		1.50239	12.8693
1.28747	18.0423		1.50698	12.8584
1.29134	18.0622		1.51152	12.873
1.29524	18.0915		1.51604	12.9545
1.29916	18.1195		1.52061	12.9535
1.30303	18.1276		1.52519	13.0644
1.3069	18.1484		1.52972	13.069
1.31084	18.1868		1.53426	13.0502
1.31471	18.2289		1.53886	13.0498
1.31859	18.2508		1.5434	13.1654
1.3225	18.3011		1.54792	13.1733
1.32641	18.3473		1.5525	13.2785
1.33027	18.3842		1.55707	13.2069
1.33415	18.4188		1.5616	13.3267
1.33808	18.4534		1.56614	13.3683
1.34195	18.4888		1.57073	13.3343
1.34583	18.527		1.57528	13.4165
1.34975	18.5631		1.57979	13.3891
1.35366	18.5935		1.58437	13.4683
1.35751	18.6015		1.58894	13.5498
1.36139	18.6439		1.59347	13.6029
1.36533	18.6965		1.59802	13.5679
1.36919	18.7102		1.60261	13.5802
1.37307	18.7402		1.60715	13.6092
1.377	18.7761		1.61167	13.6696
1.3809	18.8		1.61625	13.7029
1.38477	18.8254		1.62082	13.6897
1.38865	18.8473		1.62535	13.6429
1.39257	18.8843		1.6299	13.7395
1.39644	18.8945		1.63448	13.7669
1.40032	18.9148		1.63902	13.7574
1.40423	18.9124		1.64354	13.8607
1.40814	18.9352		1.64813	13.892
1.41201	18.9625		1.6527	13.9164
1.4159	18.9801		1.65722	13.9402
1.41982	19.0136		1.66178	14.0039
1.42367	19.0344		1.66636	13.9762
1.42757	19.0569		1.6709	14.0135
1.43149	19.1061		1.67542	14.1263
1.43538	19.146		1.68001	14.126
1.43926	19.1482		1.68456	14.1771
1.44315	19.1716		1.6891	14.1781
1.44707	19.2067		1.69366	14.1682
1.45093	19.2321		1.69824	14.2398
1.45481	19.2505		1.70277	14.2656
1.45873	19.2866		1.7073	14.3048
1.46263	19.3121		1.71189	14.3256
1.4665	19.3305		1.71644	14.3666
1.47039	19.3503		1.72096	14.4233
1.47431	19.3648		1.72553	14.4939
1.47818	19.3868		1.73012	14.4956
1.48206	19.4254		1.73465	14.4279
1.48598	19.48		1.73917	14.5533
1.48987	19.5129		1.74376	14.5365
1.49375	19.5508		1.74832	14.557
1.49763	19.5694		1.75285	14.6322
1.50157	19.6112		1.75741	14.6596
1.50543	19.6226		1.762	14.6916
1.5093	19.6519		1.76653	14.6685
1.51323	19.6653		1.77104	14.7292
1.51711	19.6783		1.77564	14.8127
1.52099	19.6832		1.78019	14.8355
1.52488	19.7047		1.78472	14.8922
1.52881	19.7219		1.78928	14.9028
1.53267	19.7306		1.79386	14.9533
1.53653	19.7377		1.7984	14.9299
1.54048	19.7642		1.80292	15.0064
1.54437	19.77		1.80752	15.0021
1.54823	19.8119		1.81207	15.0932
1.55212	19.8361		1.8166	15.0589
1.55606	19.8604		1.82116	15.0925
1.55991	19.8931		1.82575	15.0823
1.56378	19.9236		1.83028	15.2041
1.56773	19.9681		1.8348	15.2579
1.57161	19.9967		1.8394	15.2397
1.57548	20.0233		1.84395	15.1873
1.57938	20.0512		1.84846	15.2595
1.5833	20.0565		1.85303	15.3305
1.58715	20.0308		1.85762	15.3833
1.59104	20.0306		1.86215	15.414
1.59496	20.0238		1.86667	15.4414
1.59885	20.0185		1.87127	15.4664
1.60272	20.0282		1.87583	15.544
1.60664	20.0535		1.88034	15.4727
1.61055	20.0872		1.88491	15.5918
1.6144	20.0863		1.8895	15.6044
1.61828	20.1073		1.89403	15.5753
1.62221	20.1397		1.89856	15.6377
1.62609	20.1371		1.90315	15.6687
1.62997	20.1467		1.9077	15.6714
1.63388	20.1627		1.91222	15.7598
1.6378	20.184		1.91679	15.8153
1.64165	20.1997		1.92137	15.8331
1.64553	20.2354		1.9259	15.8809
1.64945	20.2627		1.93043	15.8634
1.65334	20.2867		1.93502	15.9185
1.65721	20.3261		1.93957	15.9535
1.66112	20.3714		1.94409	15.9822
1.66504	20.4045		1.94867	16.0489
1.6689	20.438		1.95325	16.0809
1.67278	20.4932		1.95778	16.0034
1.6767	20.5466		1.96231	16.0938
1.68058	20.6014		1.9669	16.1868
1.68446	20.6542		1.97145	16.141
1.68837	20.7052		1.97597	16.1578
1.69229	20.7447		1.98054	16.2413
1.69615	20.7774		1.98512	16.2155
1.70002	20.8117		1.98965	16.304
1.70395	20.8742		1.99418	16.3251
1.70783	20.9042		1.99878	16.3937
1.7117	20.9434		2.00332	16.3538
1.71561	20.9936		2.00785	16.3099
1.71953	21.0471		2.01242	16.4033
1.72339	21.0972		2.017	16.3924
1.72726	21.1449		2.02153	16.4746
1.7312	21.207		2.02607	16.4584
1.73508	21.2495		2.03067	16.5752
1.73895	21.2962		2.0352	16.594
1.74286	21.345		2.03972	16.6036
1.74678	21.3968		2.0443	16.6254
1.75064	21.4363		2.04887	16.6449
1.75451	21.486		2.0534	16.767
1.75844	21.5416		2.05794	16.7155
1.76232	21.5864		2.06253	16.7435
1.7662	21.6515		2.06708	16.8244
1.7701	21.7253		2.0716	16.8353
1.77402	21.7869		2.07617	16.9052
1.77788	21.8331		2.08075	16.9125
1.78176	21.8915		2.08528	16.958
1.78569	21.9459		2.08982	16.9419
1.78956	21.9997		2.09441	17.0257
1.79344	22.0585		2.09895	17.0762
1.79736	22.1114		2.10347	17.0415
1.80127	22.1683		2.10805	16.9943
1.80512	22.2103		2.11263	17.1399
1.80901	22.2673		2.11715	17.1339
1.81294	22.3136		2.1217	17.1435
1.8168	22.3647		2.12629	17.1234
1.82068	22.4293		2.13082	17.2267
1.82461	22.4875		2.13535	17.2336
1.82852	22.5545		2.13993	17.3128
1.83237	22.5736		2.1445	17.3134
1.83626	22.6249		2.14902	17.3451
1.84018	22.6808		2.15357	17.3002
1.84405	22.7286		2.15817	17.353
1.84793	22.7765		2.1627	17.4309
1.85185	22.8367		2.16722	17.42
1.85576	22.896		2.17181	17.4553
1.85963	22.9397		2.17638	17.5349
1.86351	22.99		2.1809	17.6537
1.86743	23.0457		2.18545	17.5768
1.87128	23.0876		2.19004	17.6005
1.87517	23.142		2.19458	17.5273
1.87909	23.2028		2.1991	17.6662
1.883	23.2613		2.20369	17.6801
1.88687	23.3069		2.20825	17.7411
1.89075	23.3488		2.21278	17.8381
1.89468	23.4032		2.21733	17.8649
1.89854	23.447		2.22192	17.8573
1.90242	23.4845		2.22645	17.9322
1.90633	23.5504		2.23098	17.9094
1.91024	23.5969		2.23557	18.0378
1.91412	23.6405		2.24012	18.0328
1.918	23.6993		2.24465	18.0193
1.92193	23.7451		2.24922	18.0385
1.92579	23.7794		2.2538	18.0533
1.92967	23.8389		2.25832	18.1434
1.93358	23.898		2.26285	18.086
1.93748	23.9419		2.26744	18.25
1.94136	23.9937		2.272	18.1715
1.94524	24.0394		2.27652	18.2021
1.94918	24.0922		2.28108	18.2803
1.95303	24.1256		2.28568	18.315
1.95692	24.1668		2.29021	18.3094
1.96084	24.2198		2.29472	18.3592
1.96473	24.2711		2.29932	18.4262
1.9686	24.318		2.30387	18.4226
1.97249	24.3638		2.3084	18.4156
1.97642	24.4216		2.31296	18.4246
1.98027	24.4461		2.31755	18.5671
1.98415	24.4994		2.32208	18.5341
1.98809	24.5613		2.3266	18.5513
1.99198	24.6044		2.3312	18.6236
1.99584	24.6509		2.33575	18.5952
1.99973	24.6986		2.34027	18.578
2.00366	24.7497		2.34484	18.6665
2.00752	24.7836		2.34943	18.6747
2.0114	24.8209		2.35395	18.7067
2.01533	24.8765		2.35848	18.7886
2.01922	24.9196		2.36308	18.8674
2.02309	24.9516		2.36763	18.8103
2.02699	24.9985		2.37215	18.9549
2.03091	25.0438		2.37672	18.8846
2.03477	25.0791		2.3813	18.9839
2.03864	25.1142		2.38583	18.9255
2.04258	25.1598		2.39035	18.9493
2.04646	25.1966		2.39496	19.0087
2.05034	25.2346		2.39951	18.9964
2.05424	25.291		2.40402	19.0212
2.05816	25.3384		2.40859	19.0212
2.062	25.3783		2.41318	19.0542
2.06589	25.4283		2.41771	19.137
2.06982	25.4844		2.42223	19.1278
2.0737	25.5197		2.42683	19.2073
2.07758	25.5636		2.43138	19.1776
2.08149	25.6289		2.4359	19.2997
2.08541	25.6776		2.44047	19.2568
2.08926	25.711		2.44506	19.3842
2.09314	25.7492		2.44958	19.2621
2.09706	25.8126		2.45411	19.2895
2.10095	25.8662		2.45871	19.3674
2.10482	25.893		2.46325	19.4014
2.10873	25.949		2.46777	19.4284
2.11265	26.0002		2.47235	19.4113
2.11651	26.0344		2.47693	19.4472
2.12039	26.0843		2.48145	19.5218
2.12431	26.1346		2.48599	19.5505
2.12819	26.1774		2.49057	19.6399
2.13207	26.2158		2.49513	19.6357
2.13597	26.2625		2.49965	19.6228
2.1399	26.3193		2.50422	19.6089
2.14376	26.3578		2.50881	19.735
2.14763	26.3987		2.51333	19.8317
2.15156	26.4557		2.51786	19.8518
2.15544	26.5064		2.52245	19.798
2.15931	26.5513		2.527	19.8587
2.16322	26.6149		2.53152	19.9271
2.16714	26.6646		2.5361	19.932
2.171	26.7003		2.54068	19.9531
2.17488	26.7607		2.54521	19.9449
2.17881	26.8216		2.54974	20.0356
2.18269	26.8614		2.55434	19.9756
2.18655	26.91		2.55888	20.027
2.19047	26.9689		2.5634	20.0254
2.19439	27.0308		2.56798	20.0838
2.19825	27.0773		2.57255	20.0373
2.20212	27.133		2.57709	20.1382
2.20606	27.2019		2.58162	20.228
2.20993	27.2405		2.58621	20.1788
2.21381	27.2903		2.59076	20.2557
2.21772	27.3554		2.59528	20.3204
2.22163	27.3937		2.59985	20.2745
2.22549	27.4302		2.60443	20.2244
2.22937	27.4956		2.60896	20.2943
2.2333	27.5624		2.61349	20.3458
2.23717	27.5968		2.6181	20.357
2.24105	27.6532		2.62264	20.4818
2.24497	27.7183		2.62716	20.4699
2.24888	27.7691		2.63173	20.4164
2.25273	27.814		2.63631	20.4541
2.25662	27.8674		2.64084	20.5214
2.26055	27.9314		2.64537	20.5877
2.26441	27.9684		2.64997	20.5075
2.26829	28.0302		2.6545	20.5877
2.27221	28.0986		2.65903	20.6498
2.27613	28.162		2.66362	20.6705
2.27998	28.2068		2.66818	20.7837
2.28387	28.2512		2.67271	20.7794
2.28779	28.3126		2.67725	20.754
2.29165	28.3478		2.68184	20.8709
2.29554	28.399		2.68637	20.8474
2.29945	28.455		2.6909	20.8831
2.30336	28.5126		2.69549	20.854
2.30724	28.5579		2.70005	20.9108
2.31112	28.6162		2.70458	20.8969
2.31504	28.6665		2.70913	20.9939
2.3189	28.7205		2.71372	20.9471
2.32279	28.7707		2.71825	21.0312
2.3267	28.8224		2.72278	21.0405
2.33061	28.8939		2.72736	21.1002
2.33448	28.9276		2.73193	21.0547
2.33836	28.9897		2.73646	21.2276
2.34229	29.0375		2.741	21.1269
2.34614	29.0846		2.7456	21.2213
2.35002	29.1364		2.75012	21.2381
2.35394	29.1992		2.75465	21.2226
2.35786	29.2623		2.75925	21.2239
2.36172	29.2948		2.7638	21.2939
2.36561	29.3517		2.76833	21.4035
2.36954	29.4197		2.77289	21.3441
2.37339	29.4572		2.77748	21.3932
2.37727	29.5076		2.782	21.348
2.38119	29.5775		2.78654	21.4295
2.3851	29.6352		2.79113	21.5025
2.38897	29.6848		2.79568	21.52
2.39285	29.7359		2.80021	21.4731
2.39678	29.8087		2.80476	21.516
2.40064	29.8528		2.80935	21.6447
2.40452	29.9021		2.81388	21.6711
2.40844	29.9682		2.81841	21.6523
2.41234	30.0387		2.823	21.6609
2.41621	30.0852		2.82755	21.6777
2.4201	30.1411		2.83208	21.685
2.42403	30.2016		2.83664	21.6982
2.42788	30.2353		2.84124	21.7117
2.43177	30.296		2.84576	21.8265
2.4357	30.3601		2.85028	21.8209
2.43959	30.4003		2.85488	21.7041
2.44345	30.4434		2.85943	21.877
2.44735	30.4962		2.86395	21.8863
2.45128	30.5638		2.86852	21.9523
2.45513	30.5891		2.87311	21.9813
2.45901	30.6497		2.87763	22.0265
2.46295	30.7122		2.88215	21.9826
2.46683	30.7613		2.88676	22.0542
2.4707	30.8094		2.8913	22.1027
2.4746	30.8734		2.89583	22.1902
2.47852	30.9281		2.90039	22.145
2.48237	30.9642		2.90499	22.1559
2.48626	31.0179		2.90951	22.1918
2.49018	31.0706		2.91403	22.211
2.49407	31.1167		2.91864	22.2961
2.49795	31.1588		2.92318	22.3268
2.50185	31.2084		2.92771	22.2516
2.50576	31.2658		2.93227	22.309
2.50961	31.2822		2.93686	22.3027
2.5135	31.3256		2.94138	22.3674
2.51742	31.395		2.94591	22.3555
2.52132	31.4376		2.95051	22.4413
2.52519	31.4836		2.95505	22.4057
2.52909	31.5357		2.95958	22.4634
2.53302	31.6044		2.96415	22.4908
2.53687	31.6315		2.96874	22.536
2.54074	31.6814		2.97326	22.5218
2.54467	31.7502		2.97779	22.6033
2.54856	31.7926		2.98239	22.5855
2.55244	31.8461		2.98693	22.634
2.55634	31.9098		2.99146	22.7192
2.56027	31.9792		2.99603	22.6964
2.56412	32.01		3.00062	22.7449
2.568	32.0717		3.00513	22.7175
2.57192	32.1198		3.00967	22.7525
2.5758	32.1767		3.01426	22.7274
2.57968	32.229		3.0188	22.7905
2.58358	32.2869		3.02333	22.8459
2.58751	32.354		3.0279	22.8502
2.59136	32.3963		3.03249	22.8914
2.59525	32.4527		3.03702	23.0033
2.59917	32.5215		3.04154	22.9993
2.60305	32.5706		3.04614	22.9456
2.60692	32.6244		3.05068	22.9367
2.61083	32.6965		3.05521	23.0281
2.61476	32.7645		3.05977	23.0485
2.61861	32.8047		3.06436	23.0505
2.62249	32.8664		3.06889	23.1089
2.62642	32.9417		3.07342	23.0779
2.6303	33.0018		3.07801	23.1874
2.63416	33.0654		3.08255	23.0957
2.63807	33.1329		3.08708	23.2059
2.642	33.2152		3.09166	23.1597
2.64585	33.2554		3.09624	23.1436
2.64973	33.3244		3.10076	23.2313
2.65367	33.3867		3.1053	23.2858
2.65754	33.4534		3.10989	23.3323
2.66141	33.5034		3.11443	23.2987
2.66533	33.5791		3.11896	16.3772
2.66924	33.6466
2.6731	33.6997
2.67699	33.7658
2.68091	33.8282
2.68478	33.8847
2.68866	33.9463
2.69258	34.0178
2.69649	34.0911
2.70034	34.1509
2.70423	34.2192
2.70815	34.2846
2.71202	34.349
2.71591	34.409
2.71982	34.49
2.72374	34.5717
2.72759	34.62
2.73148	34.6857
2.7354	34.7586
2.73927	34.8241
2.74315	34.8844
2.74707	34.9607
2.75098	35.0365
2.75484	35.094
2.75873	35.1647
2.76264	35.2338
2.76651	35.2894
2.7704	35.3703
2.7743	35.4385
2.77823	35.5172
2.78209	35.5732
2.78598	35.6373
2.7899	35.7106
2.79376	35.7673
2.79764	35.8295
2.80155	35.9087
2.80547	35.9851
2.80933	36.0355
2.81322	36.0996
2.81715	36.1808
2.82101	36.2272
2.82488	36.2981
2.82879	36.3691
2.83271	36.4361
2.83658	36.4907
2.84046	36.555
2.8444	36.6352
2.84825	36.6748
2.85213	36.7421
2.85605	36.816
2.85995	36.8818
2.86382	36.9337
2.86772	37.0131
2.87164	37.0774
2.87548	37.1229
2.87937	37.1973
2.88331	37.2682
2.8872	37.3362
2.89106	37.3887
2.89497	37.4667
2.89888	37.5277
2.90273	37.5744
2.90662	37.6303
2.91055	37.7126
2.91445	37.7773
2.91831	37.8298
2.92221	37.8927
2.92613	37.9523
2.92998	37.9961
2.93387	38.0498
2.93779	38.1215
2.94169	38.1803
2.94556	38.2465
2.94947	38.313
2.95338	38.3762
2.95722	38.4161
2.96111	38.4759
2.96503	38.5421
2.96894	38.6009
2.97281	38.6599
2.97671	38.7321
2.98063	38.7902
2.98447	38.8325
2.98835	38.8768
2.99227	38.9453
2.99618	39.0047
3.00004	39.0407
3.00395	39.1008
3.00787	39.1555
3.01173	39.187
3.0156	39.2354
3.01951	39.2946
3.02342	39.34
3.0273	39.3864
3.03119	39.4264
3.03513	39.4929
3.03897	39.5178
3.04285	39.5605
3.04677	39.6145
3.05066	39.659
3.05453	39.7106
3.05844	39.7725
3.06237	39.8212
3.06621	39.8505
3.0701	39.9122
3.07403	39.9766
3.07791	40.0269
3.08178	40.0742
3.08569	40.1403
3.08961	40.1995
3.09346	40.2346
3.09735	40.2852
3.10128	40.3344
3.10515	40.3823
3.10902	40.4359
3.11294	40.5039
3.11685	40.5717
3.1207	40.6024
3.12459	40.6682
3.12851	40.7447
3.13239	40.8108
3.13628	40.8735
3.14019	40.9513
3.1441	41.0321
3.14795	41.0987
3.15184	41.1758
3.15576	41.2652
3.15964	41.3308
3.16351	41.4056
3.16743	41.5007
3.17135	41.583
3.1752	41.6411
3.17909	41.7107
3.183	41.7787
3.18688	41.8293
3.19076	41.8912
3.19468	41.9685
3.1986	42.035
3.20245	42.0764
3.20634	42.1381
3.21025	42.206
3.21412	42.24
3.21801	42.3103
3.22191	42.3694
3.22584	42.4379
3.2297	42.4781
3.23358	42.5497
3.2375	42.6151
3.24137	42.6572
3.24525	42.7191
3.24917	42.7857
3.25309	42.8508
3.25694	42.8692
3.26083	42.9119
3.26476	42.9527
3.26862	42.9745
3.27249	43.0002
3.27641	43.058
3.28032	43.1118
3.28418	43.1414
3.28808	43.1771
3.29201	43.2132
3.29586	43.2096
3.29974	43.2193
3.30366	43.2321
3.30756	43.2372
3.31143	43.2442
3.31533	43.2738
3.31924	43.2834
3.3231	43.3808
3.32699	43.4037
3.33091	43.4141
3.33481	43.4989
3.33867	43.5981
3.34257	43.6538
3.34649	43.7512
3.35034	43.8572
3.35423	43.9789
3.35815	44.0682
3.36206	44.2392
3.36592	44.345
3.36983	44.3435
3.37373	44.352
3.37759	44.4697
3.38147	44.5691
3.3854	44.7006
3.3893	44.8114
3.39317	44.902
3.39708	44.9639
3.40098	45.0228
3.40483	45.0753
3.40872	45.1545
3.41264	45.2448
3.41655	45.3079
3.42042	45.3689
3.42432	45.4765
3.42824	45.6408
3.43209	45.8331
3.43597	45.9512
3.43989	46.0986
3.44378	46.2496
3.44765	46.383
3.45157	46.5244
3.45549	46.6626
3.45934	46.796
3.46321	46.9004
3.46713	47.0284
3.47103	47.2107
3.4749	47.3565
3.47881	47.4405
3.48274	47.5301
3.48658	47.6303
3.49046	47.7574
3.49439	47.8879
3.49827	48.1008
3.50214	48.2676
3.50606	48.3904
3.50997	48.5277
3.51382	48.676
3.51771	48.8199
3.52163	48.9293
3.52552	49.0648
3.52938	49.1919
3.53331	49.2938
3.53722	49.3955
3.54107	49.4838
3.54496	49.5645
3.54888	49.67
3.55277	49.7858
3.55663	49.9031
3.56055	49.977
3.56447	50.0387
3.56831	50.0665
3.57221	50.0809
3.57612	50.1418
3.58	50.242
3.58388	50.35
3.5878	50.3968
3.59171	50.4967
3.59556	50.6396
3.59946	50.7758
3.60337	50.8761
3.60725	50.9742
3.61113	51.0255
3.61505	51.0663
3.61896	51.1249
3.62281	51.1987
3.62669	51.2629
3.63061	51.3181
3.63449	51.3689
3.63837	51.3782
3.64229	51.4007
3.64621	51.4862
3.65006	51.5478
3.65395	51.6059
3.65785	51.6735
3.66173	51.7188
3.66561	51.7854
3.66953	51.8429
3.67346	51.8851
3.67731	51.9209
3.6812	51.9175
3.68511	51.9683
3.68897	52.0759
3.69285	52.1393
3.69678	52.2339
3.7007	52.3952
3.70455	52.5377
3.70845	52.6304
3.71236	52.7149
3.71622	52.7834
3.7201	52.8471
3.72402	52.8948
3.72794	52.9929
3.73179	53.1235
3.73569	53.2243
3.73962	53.3047
3.74347	53.3896
3.74735	53.437
3.75127	53.5201
3.75518	53.6385
3.75903	53.7786
3.76294	53.8711
3.76685	53.9713
3.77071	54.0439
3.7746	54.1115
3.77852	54.224
3.78242	54.3597
3.78628	54.4695
3.79019	54.5499
3.7941	54.6243
3.79796	54.744
3.80185	54.8774
3.80576	54.9856
3.80967	55.1116
3.81353	55.2292
3.81743	55.3054
3.82134	55.381
3.8252	55.4829
3.82909	55.5546
3.83301	55.6208
3.83692	55.7191
3.84078	55.8162
3.84469	55.9158
3.84859	56.0378
3.85245	56.173
3.85633	56.2779
3.86025	56.3861
3.86416	56.5146
3.86802	56.6325
3.87193	56.7122
3.87584	56.7984
3.87969	56.8978
3.88357	56.9647
3.8875	57.0232
3.8914	57.1172
3.89526	57.1918
3.89918	57.2656
3.9031	57.3467
3.90695	57.4561
3.91082	57.5594
3.91474	57.6687
3.91864	57.8006
3.92251	57.9163
3.92642	58.0109
3.93035	58.1194
3.93419	58.2063
3.93807	58.3084
3.94199	58.4043
3.94588	58.5052
3.94975	58.5866
3.95367	58.6358
3.95759	58.7099
3.96144	58.787
3.96532	58.8832
3.96924	58.9614
3.97313	59.0655
3.97699	59.1497
3.98092	59.2088
3.98483	59.2855
3.98868	59.371
3.99257	59.4542
3.99649	59.5371
4.00037	59.6484
4.00424	59.7488
4.00817	59.7958
4.01207	59.8723
4.01593	59.9635
4.01982	60.0394
4.02373	60.1096
4.02762	60.2277
4.03149	60.3092
4.03542	60.3623
4.03932	60.4523
4.04317	60.5216
4.04706	60.5744
4.05096	60.6419
4.05486	60.7414
4.05874	60.8389
4.06266	60.8908
4.06657	60.9782
4.07042	61.0616
4.07431	61.1261
4.07822	61.1875
4.0821	61.2798
4.08597	61.3454
4.0899	61.3979
4.09382	61.4626
4.09767	61.5429
4.10156	61.6151
4.10546	61.6957
4.10935	61.8022
4.11322	61.8642
4.11714	61.9276
4.12107	62.0135
4.12491	62.075
4.12881	62.1281
4.13272	62.1829
4.13659	62.2737
4.14047	62.3364
4.14439	62.3791
4.14831	62.4389
4.15215	62.4945
4.15606	62.5475
4.15997	62.5904
4.16384	62.6701
4.16771	62.7431
4.17164	62.7959
4.17556	62.8601
4.1794	62.94
4.1833	63.0031
4.18722	63.0719
4.19108	63.1639
4.19495	63.2448
4.19888	63.297
4.20279	63.3905
4.20665	63.4699
4.21056	63.5217
4.21446	63.5754
4.21832	63.6684
4.22221	63.7298
4.22613	63.7843
4.23003	63.8867
4.23389	63.9466
4.2378	63.9875
4.2417	64.0557
4.24557	64.1509
4.24946	64.2271
4.25338	64.2912
4.25728	64.3869
4.26114	64.4694
4.26504	64.5195
4.26895	64.5883
4.27282	64.6883
4.27669	64.7542
4.28061	64.8296
4.28453	64.9252
4.28839	65.0044
4.2923	65.0533
4.29619	65.1347
4.30006	65.2332
4.30394	65.2903
4.30786	65.3606
4.31177	65.4613
4.31564	65.5413
4.31955	65.6029
4.32345	65.674
4.3273	65.7651
4.33118	65.8336
4.33511	65.8968
4.33901	65.9982
4.34288	66.0737
4.34679	66.1282
4.3507	66.1861
4.35456	66.2792
4.35843	66.3502
4.36235	46.4451

[truncated: 9 more sheets: Fig. 3e, Fig. 3f, Fig. 3g, Fig. 3h, Fig. 3j, Figs. 3k-3m, Fig. 4b, Fig. 4g, Fig. 4i]
